# Supplementary material for: Crystal structure of bis­[(1-ammonio-1-phosphono­eth­yl)phospho­nato]tetra­aqua­cadmium dihydrate: a powder X-ray diffraction study
Source: Acta Crystallogr E Crystallogr Commun. 2015 Mar 7;71(Pt 4):342–5. doi: 10.1107/S2056989015004028 (PMC4438848; doi:10.1107/S2056989015004028)
Supplement: Supplementary file 1 [file e-71-00342-sup1.cif]

##############################################################################
#                                                                            #
# This CIF contains the data in a paper accepted for publication in          #
# Acta Crystallographica Section E. It conforms to the requirements of       #
# Notes for Authors for Acta Crystallographica Section E, and has been       #
# peer reviewed under the auspices of the IUCr Commission on Journals.       #
#                                                                            #
# Full details of the Crystallographic Information File format               #
# are given in the paper "The Crystallographic Information File (CIF):       #
# a New Standard Archive File for Crystallography" by S. R. Hall, F. H.      #
# Allen and I. D. Brown [Acta Cryst. (1991), A47, 655-685].                  #
#                                                                            #
# The current version of the core CIF dictionary is obtainable from          #
# ftp://ftp.iucr.org/pub/cif_core.dic.                                       #
#                                                                            #
# Software is freely available for graphical display of the structure(s)     #
# in this CIF. For information consult the CIF software page                 #
# http://www.iucr.org/resources/cif/software.                                #
#                                                                            #
# This file may be used for bona fide research purposes within the           #
# scientific community so long as proper attribution is given to the journal # 
# article from which it was obtained.                                        #
#                                                                            #
##############################################################################
data_I
_database_code_depnum_ccdc_archive 'CCDC 1051338'
_audit_creation_method     "from EXP file using GSAS2CIF"
_journal_data_validation_number     ?
_journal_date_recd_electronic     2015-02-03
_journal_date_accepted     2015-02-26
_journal_name_full     'Acta Crystallographica, Section E'
_journal_year     2015
_journal_volume     71
_journal_issue      4
_journal_page_first     342
_journal_page_last     345
_journal_paper_category     GM
_journal_paper_doi     10.1107/S2056989015004028
_journal_coeditor_code     CV5484
_publ_contact_author_name     'Rukiah, Mwaffak'
_publ_contact_author_address
;
Department of Chemistry,
Atomic Energy Commission of Syria (AECS),
PO Box 6091,
Damascus,
Syrian Arab Republic
;
_publ_contact_author_email     cscientific@aec.org.sy
_publ_contact_author_fax     '++963 11 6112289'
_publ_contact_author_phone     '++963 11 2132580'
_publ_section_title
;
Crystal structure of
bis[(1-ammonio-1-phosphonoethyl)phosphonato]tetraaquacadmium dihydrate: a
powder X-ray diffraction study
;
loop_
    _publ_author_name
    _publ_author_footnote
    _publ_author_address
    'Rukiah, Mwaffak' .
;
Department of Chemistry,
Atomic Energy Commission of Syria (AECS),
PO Box 6091,
Damascus,
Syrian Arab Republic
;
    'Assaad, Thaer' .
;
Radioisotope Department,
Atomic Energy Commission of Syria (AECS),
PO Box 6091,
Damascus,
Syrian Arab Republic
;
_publ_section_synopsis
;
In the  compound [Cd<i>L</i>~2~(H~2~O)~4~]\\cdot2H~2~O [<i>L</i> =
(1-ammonio-1-phosphonoethyl)phosphonate, C~2~H~8~NO~6~P~2~^-^], the Cd^II^ ion
is situated on an inversion centre being coordinated by four aqua molecules in
the equatorial plane and two deprotonated phosphonate O atoms from two
<i>L</i> ligands in the axial positions in a distorted octahedral geometry.
Each ligand <i>L</i> exists in a zwitterionic form, and with an
intramolecular O---H...O interaction forming an <i>S</i>(6) ring motif and two
intramolecular N---H...O interactions each generating an <i>S</i>(5) ring
motif. In the crystal, N---H...O and O---H...O hydrogen bonds link complex
molecules into a three-dimensional network with voids of 38 \%A^3^ filled with
ordered lattice water molecules, which are also involved in O---H...O hydrogen
bonding.
;
_pd_block_id     2014-12-02T10:03|CD-EADP|Mwaffak_RUKIAH|stadip
_chemical_name_systematic
;
Bis[(1-ammonio-1-phosphonoethyl)phosphonato]tetraaquacadmium dihydrate
;
_chemical_name_common     ?
_chemical_formula_moiety     'C4 H24 Cd N2 O16 P4, 2(H2 O)'
_chemical_formula_sum     'C4 H28 Cd N2 O18 P4'
_chemical_formula_structural     ?
_chemical_formula_analytical     ?
_chemical_formula_iupac     '[Cd (C2 H8 N1 O6 P2)2 (H2 O1)4], 2H2 O'
_chemical_formula_weight     628.57
_chemical_melting_point     ?
_symmetry_cell_setting     monoclinic
_symmetry_space_group_name_H-M     "P 21/c"
_symmetry_space_group_name_Hall     '-P 2ybc'
loop_
    _symmetry_equiv_pos_site_id
    _symmetry_equiv_pos_as_xyz
    1 +x,+y,+z
    2 -x,+y+1/2,-z+1/2
    -1 -x,-y,-z
    -2 +x,-y+1/2,+z+1/2
_cell_length_a     10.69424(12)
_cell_length_b     5.61453(5)
_cell_length_c     17.2737(2)
_cell_angle_alpha     90.0
_cell_angle_beta     100.7029(8)
_cell_angle_gamma     90.0
_cell_volume     1019.12(2)
_cell_formula_units_Z     2
_cell_measurement_temperature     298
_cell_special_details     ?
_exptl_crystal_density_diffrn     2.048
_exptl_crystal_density_meas     ?
_exptl_crystal_density_method     ?
_exptl_crystal_F_000     636
_pd_char_colour     white
_pd_char_particle_morphology     'fine powder'
_exptl_absorpt_coefficient_mu     12.406
_exptl_absorpt_correction_type     cylinder
_exptl_absorpt_process_details
;
[GSAS (Larson & Von Dreele, 2004)
absorption/surface roughness correction:
function
No. 4,
flat-plate transmission absorption correction,
terms =  0.75850]
;
_exptl_absorpt_correction_T_min     0.19493
_exptl_absorpt_correction_T_max     0.30984
_exptl_special_details     ?
_diffrn_ambient_temperature     298
_diffrn_radiation_type     'Cu K\a~1~'
_diffrn_radiation_wavelength     1.5406
_diffrn_radiation_monochromator     'Ge 111'
_diffrn_measurement_device_type     'Stoe transmission STADI-P'
_pd_instr_dist_src/mono     260
_pd_instr_dist_mono/spec     130
_pd_instr_dist_src/spec     ?
_pd_instr_dist_spec/anal     ?
_pd_instr_dist_anal/detc     ?
_pd_instr_dist_spec/detc     173
_pd_instr_location     ?
_pd_meas_2theta_range_min     6.0
_pd_meas_2theta_range_max     87.98
_pd_meas_2theta_range_inc     0.02
_pd_meas_number_of_points     4100
_pd_meas_scan_method     step
_pd_meas_special_details     ?
_refine_special_details     ?
_reflns_number_total     779
_refine_ls_structure_factor_coef     Inet
_refine_ls_matrix_type     full
_refine_ls_goodness_of_fit_all     1.62
_refine_ls_restrained_S_all     ?
_refine_ls_restrained_S_obs     ?
_refine_ls_number_parameters     133
_refine_ls_number_restraints     4
_refine_ls_number_constraints     ?
_refine_ls_hydrogen_treatment     noref
_refine_ls_weighting_scheme     sigma
_refine_ls_weighting_details     ?
_refine_ls_shift/su_max     0.03
_refine_ls_shift/su_mean     0.00
_refine_ls_extinction_method     ?
_refine_ls_extinction_coef     ?
loop_
    _atom_type_symbol
    _atom_type_number_in_cell
    _atom_type_scat_Cromer_Mann_a1
    _atom_type_scat_Cromer_Mann_a2
    _atom_type_scat_Cromer_Mann_a3
    _atom_type_scat_Cromer_Mann_a4
    _atom_type_scat_Cromer_Mann_b1
    _atom_type_scat_Cromer_Mann_b2
    _atom_type_scat_Cromer_Mann_b3
    _atom_type_scat_Cromer_Mann_b4
    _atom_type_scat_Cromer_Mann_c
    _atom_type_scat_dispersion_real
    _atom_type_scat_dispersion_imag
    _atom_type_scat_source
    C 8.0 2.31000 20.8439 1.02000 10.2075 1.58860 0.56870 0.86500 51.6512
                                                                         0.21560
                                                                           0.000
                                                                           0.000
                                                      International_Tables_Vol_C
    H 56.0 0.49300 10.5109 0.32291 26.1257 0.14019 3.14236 0.04081 57.7997
                                                                         0.00304
                                                                           0.000
                                                                           0.000
                                                      International_Tables_Vol_C
    N 4.0 12.2126 0.00570 3.13220 9.89330 2.01250 28.9975 1.16630 0.58260
                                                                         -11.529
                                                                           0.000
                                                                           0.000
                                                      International_Tables_Vol_C
    P 8.0 6.43450 1.90670 4.17910 27.1570 1.78000 0.52600 1.49080 68.1645
                                                                         1.11490
                                                                           0.000
                                                                           0.000
                                                      International_Tables_Vol_C
    O 36.0 3.04850 13.2771 2.28680 5.70110 1.54630 0.32390 0.86700 32.9089
                                                                         0.25080
                                                                           0.000
                                                                           0.000
                                                      International_Tables_Vol_C
    Cd 2.0 19.2214 0.59460 17.6444 6.90890 4.46100 24.7008 1.60290 87.4825
                                                                         5.06940
                                                                           0.000
                                                                           0.000
                                                      International_Tables_Vol_C
_computing_data_collection
;
<i>WinXPOW</i> (Stoe & Cie, 1999)
;
_computing_cell_refinement
;
GSAS (Larson & Von Dreele, 2004)
;
_computing_data_reduction
;
<i>WinXPOW</i> (Stoe & Cie, 1999)
;
_computing_structure_solution
;
<i>EXPO2014</i> (Altomare <i>et al.</i>,  2013)
;
_computing_structure_refinement
;
GSAS (Larson & Von Dreele, 2004)
;
_computing_molecular_graphics
;
Mercury (Macrae <i>et al.</i>,  2006)
;
_computing_publication_material
;
publCIF (Westrip, 2010)
;
_pd_calibration_special_details     ?
_pd_phase_name     Cd-AHDP
_pd_prep_cool_rate     ?
_pd_prep_pressure     ?
_pd_prep_temperature     ?
_pd_proc_2theta_range_min     6.00
_pd_proc_2theta_range_max     89.98
_pd_proc_2theta_range_inc     0.02
_pd_calc_method     "Rietveld Refinement"
_pd_proc_info_data_reduction     ?
_pd_proc_info_datetime     2014-12-02T10:03:29
_pd_proc_info_excluded_regions     ?
_pd_proc_ls_background_function
;   GSAS Background function number 1 with 20 terms.
 Shifted Chebyshev function of 1st kind
      1:    1216.00     2:   -1325.95     3:    695.908     4:   -224.478
      5:    51.5854     6:   -12.9254     7:    7.98937     8:   -13.4593
      9:    4.35490    10:    32.6578    11:   -32.8988    12:   -6.52632
     13:   -18.8133    14:    23.4504    15:   -2.70081    16:  -0.874623
     17:   -28.0163    18:    27.3423    19:    2.28961    20:   -11.2631
;
_pd_proc_ls_peak_cutoff     0.00100
_pd_proc_ls_prof_R_factor     0.0294
_pd_proc_ls_prof_wR_factor     0.0394
_pd_proc_ls_prof_wR_expected     0.0248
_pd_proc_ls_profile_function
;
CW Profile function number 4 with  21 terms
Pseudovoigt profile coefficients as parameterized in
(Thompson <i>et al.</i>,  1987). Asymmetry correction of (Finger <i>et
al.</i>,  1994).
Microstrain broadening by (Stephens, 1999).
#1(GU)   =    0.000 #2(GV)   =    0.000 #3(GW)   =    7.136
#4(GP)   =    0.000 #5(LX)   =    2.421 #6(ptec) =     0.11
#7(trns) =     0.00 #8(shft) =   0.0000 #9(sfec) =     0.00
#10(S/L) =   0.0225 #11(H/L) =   0.0225 #12(eta) =   0.6026
#13(S400 ) =  1.2E-02 #14(S040 ) =  1.0E-01 #15(S004 ) =  1.2E-03
#16(S220 ) =  3.3E-02 #17(S202 ) =  6.7E-03 #18(S022 ) =  1.7E-02
#19(S301 ) =  1.1E-02 #20(S103 ) =  2.3E-03 #21(S121 ) =  1.5E-02
Peak tails are ignored  where the intensity is below 0.0010 times the peak
  Aniso. broadening axis   0.0   0.0   1.0
;
_pd_proc_ls_special_details     ?
_pd_proc_number_of_points     4100
_pd_spec_mount_mode     transmission
_pd_spec_mounting     'Powder loaded into two Mylar foils'
_pd_spec_shape     flat_sheet
_pd_spec_size_axial     8
_pd_spec_size_equat     8
_pd_spec_size_thick     ?
loop_
    _atom_site_type_symbol
    _atom_site_label
    _atom_site_fract_x
    _atom_site_fract_y
    _atom_site_fract_z
    _atom_site_U_iso_or_equiv
    _atom_site_thermal_displace_type
    _atom_site_occupancy
    _atom_site_symmetry_multiplicity
    C C1 0.1555(5) 0.3764(12) 0.6381(5) 0.015 Uiso 1.0 4
    C C2 0.2285(11) 0.4133(17) 0.7222(5) 0.015 Uiso 1.0 4
    H H2a 0.17609 0.50488 0.75213 0.02 Uiso 1.0 4
    H H2b 0.3063 0.50177 0.72104 0.02 Uiso 1.0 4
    H H2c 0.24919 0.26144 0.74755 0.02 Uiso 1.0 4
    N N1 0.1274(11) 0.6170(16) 0.6028(7) 0.02 Uiso 1.0 4
    H H1na 0.07228 0.68814 0.62561 0.025 Uiso 1.0 4
    H H1nb 0.09382 0.59823 0.55236 0.025 Uiso 1.0 4
    H H1nc 0.19624 0.69829 0.60678 0.025 Uiso 1.0 4
    P P1 0.2594(5) 0.2361(7) 0.5774(3)   0.01 Uiso 1.0 4
    O O1 0.1897(8) 0.2047(13) 0.4907(6) 0.01 Uiso 1.0 4
    H H1 0.11151 0.1887 0.48952 0.015 Uiso 1.0 4
    O O2 0.3659(9) 0.4155(15) 0.5771(6) 0.01 Uiso 1.0 4
    O O3 0.3024(8) -0.0094(16) 0.6124(6) 0.01 Uiso 1.0 4
    P P2 0.0019(4) 0.2252(6) 0.6342(3)   0.01 Uiso 1.0 4
    O O4 -0.0728(9) 0.1904(14) 0.5539(6) 0.01 Uiso 1.0 4
    O O5 -0.0807(8) 0.4058(11) 0.6745(5) 0.01 Uiso 1.0 4
    H H5 -0.06622 0.38276 0.7235 0.03 Uiso 1.0 4
    O O6 0.0255(7) -0.0022(16) 0.6785(5) 0.01 Uiso 1.0 4
    Cd Cd1 0.5 0.5 0.5 0.0093(7) Uiso 1.0 2
    O O1W 0.5302(11) 0.8211(15) 0.5815(7) 0.029(4) Uiso 1.0 4
    H H1W1 0.56 0.91732 0.55443 0.03 Uiso 1.0 4
    H H2W1 0.47216 0.89419 0.59649 0.03 Uiso 1.0 4
    O O2W 0.6537(10) 0.2995(14) 0.5866(6) 0.020(3)   Uiso 1.0 4
    H H1W2 0.63758 0.22791 0.62489 0.03 Uiso 1.0 4
    H H2W2 0.72024 0.23865 0.57871 0.03 Uiso 1.0 4
    O O3w 0.5739(11) 0.3949(14) 0.7310(6) 0.028(3)   Uiso 1.0 4
    H H1W3 0.54032 0.26314 0.72841 0.03 Uiso 1.0 4
    H H2W3 0.5752 0.43812 0.77663 0.03 Uiso 1.0 4
_geom_special_details     ?
loop_
    _geom_bond_atom_site_label_1
    _geom_bond_atom_site_label_2
    _geom_bond_site_symmetry_1
    _geom_bond_site_symmetry_2
    _geom_bond_distance
    _geom_bond_publ_flag
    C1 C2 . 1_555 1.530(12) n
    C1 N1 . 1_555 1.490(12) n
    C1 P1 . 1_555 1.840(9) n
    C1 P2 . 1_555 1.839(7) n
    C2 H2a . 1_555 0.976 n
    C2 H2b . 1_555 0.972 n
    C2 H2c . 1_555 0.965 n
    N1 H1na . 1_555 0.865 n
    N1 H1nb . 1_555 0.885 n
    N1 H1nc . 1_555 0.858 n
    P1 O1 . 1_555 1.555(11) n
    P1 O2 . 1_555 1.521(9) n
    P1 O3 . 1_555 1.541(9) n
    O1 H1 . 1_555 0.838 n
    P2 O4 . 1_555 1.480(10) n
    P2 O5 . 1_555 1.588(7) n
    P2 O6 . 1_555 1.486(9) n
    O5 H5 . 1_555 0.842 n
    Cd1 O2 . 1_555 2.183(8) n
    Cd1 O2 . -1_666 2.183(8) n
    Cd1 O1W . 1_555 2.274(9) n
    Cd1 O1W . -1_666 2.274(9) n
    Cd1 O2W . 1_555 2.300(10) n
    Cd1 O2W . -1_666 2.300(10) n
    O1W H1W1 . 1_555 0.817 n
    O1W H2W1 . 1_555 0.824 n
    O2W H1W2 . 1_555 0.820 n
    O2W H2W2 . 1_555 0.823 n
    O3w H1W3 . 1_555 0.820 n
    O3w H2W3 . 1_555 0.823 n
loop_
    _geom_angle_atom_site_label_1
    _geom_angle_atom_site_label_2
    _geom_angle_atom_site_label_3
    _geom_angle_site_symmetry_1
    _geom_angle_site_symmetry_2
    _geom_angle_site_symmetry_3
    _geom_angle
    _geom_angle_publ_flag
    C2 C1 N1 1_555 . 1_555 107.2(7) n
    C2 C1 P1 1_555 . 1_555 110.1(6) n
    C2 C1 P2 1_555 . 1_555 113.1(7) n
    N1 C1 P1 1_555 . 1_555 104.6(5) n
    N1 C1 P2 1_555 . 1_555 107.0(6) n
    P1 C1 P2 1_555 . 1_555 114.3(4)   n
    C1 C2 H2a 1_555 . 1_555 109.4 n
    C1 C2 H2b 1_555 . 1_555 109.6 n
    C1 C2 H2c 1_555 . 1_555 110.1 n
    H2a C2 H2b 1_555 . 1_555 108.6 n
    H2a C2 H2c 1_555 . 1_555 109.4 n
    H2b C2 H2c 1_555 . 1_555 109.7 n
    C1 N1 H1na 1_555 . 1_555 109.5 n
    C1 N1 H1nb 1_555 . 1_555 108.0 n
    C1 N1 H1nc 1_555 . 1_555 110.1 n
    H1na N1 H1nb 1_555 . 1_555 108.5 n
    H1na N1 H1nc 1_555 . 1_555 111.4 n
    H1nb N1 H1nc 1_555 . 1_555 109.1 n
    C1 P1 O1 1_555 . 1_555 111.5(6) n
    C1 P1 O2 1_555 . 1_555 104.5(5) n
    C1 P1 O3 1_555 . 1_555 109.1(4) n
    O1 P1 O2 1_555 . 1_555 107.2(5) n
    O1 P1 O3 1_555 . 1_555 109.4(5) n
    O2 P1 O3 1_555 . 1_555 115.1(6) n
    P1 O1 H1 1_555 . 1_555 109.4 n
    P1 O2 Cd1 1_555 . 1_555 136.4(6) n
    C1 P2 O4 1_555 . 1_555 114.8(5) n
    C1 P2 O5 1_555 . 1_555 104.8(4) n
    C1 P2 O6 1_555 . 1_555 108.2(5) n
    O4 P2 O5 1_555 . 1_555 104.3(5) n
    O4 P2 O6 1_555 . 1_555 112.3(6) n
    O5 P2 O6 1_555 . 1_555 112.2(5) n
    P2 O5 H5 1_555 . 1_555 109.2 n
    O2 Cd1 O2 1_555 . -1_666 180.0 n
    O2 Cd1 O1W 1_555 . 1_555 80.1(4) n
    O2 Cd1 O1W 1_555 . -1_666 99.9(4) n
    O2 Cd1 O2W 1_555 . 1_555 88.2(3)   n
    O2 Cd1 O2W 1_555 . -1_666 91.8(3)   n
    O2 Cd1 O1W -1_666 . 1_555 99.9(4) n
    O2 Cd1 O1W -1_666 . -1_666 80.1(4) n
    O2 Cd1 O2W -1_666 . 1_555 91.8(3)   n
    O2 Cd1 O2W -1_666 . -1_666 88.2(3)   n
    O1W Cd1 O1W 1_555 . -1_666 180.0 n
    O1W Cd1 O2W 1_555 . 1_555 89.0(4) n
    O1W Cd1 O2W 1_555 . -1_666 91.0(4) n
    O1W Cd1 O2W -1_666 . 1_555 91.0(4) n
    O1W Cd1 O2W -1_666 . -1_666 89.0(4) n
    O2W Cd1 O2W 1_555 . -1_666 180.0 n
    Cd1 O1W H1W1 1_555 . 1_555 101.2 n
    Cd1 O1W H2W1 1_555 . 1_555 124.1 n
    H1W1 O1W H2W1 1_555 . 1_555 104.3 n
    Cd1 O2W H1W2 1_555 . 1_555 122.2 n
    Cd1 O2W H2W2 1_555 . 1_555 129.1 n
    H1W2 O2W H2W2 1_555 . 1_555 104.3 n
    H1W3 O3w H2W3 1_555 . 1_555 104.3 n
loop_
    _geom_torsion_atom_site_label_1
    _geom_torsion_atom_site_label_2
    _geom_torsion_atom_site_label_3
    _geom_torsion_atom_site_label_4
    _geom_torsion_site_symmetry_1
    _geom_torsion_site_symmetry_2
    _geom_torsion_site_symmetry_3
    _geom_torsion_site_symmetry_4
    _geom_torsion
    _geom_torsion_publ_flag
    O1W Cd1 O2 P1 . . . . 168.8(9) n
    O2W Cd1 O2 P1 . . . . -101.9(8) n
    O1W Cd1 O2 P1 -1_666 . . . -11.2(9) n
    O2W Cd1 O2 P1 -1_666 . . . 78.1(8) n
    O3 P1 O2 Cd1 . . . . 84.9(9) n
    C1 P1 O2 Cd1 . . . . -155.4(7) n
    O1 P1 O2 Cd1 . . . . -37.0(9) n
    O1 P1 C1 P2 . . . . 53.6(6) n
    O2 P1 C1 P2 . . . . 169.2(5) n
    O3 P1 C1 P2 . . . . -67.2(6) n
    O1 P1 C1 N1 . . . . -63.1(7) n
    O2 P1 C1 N1 . . . . 52.5(8) n
    O3 P1 C1 N1 . . . . 176.1(7) n
    O1 P1 C1 C2 . . . . -177.9(6) n
    O2 P1 C1 C2 . . . . -62.3(7) n
    O3 P1 C1 C2 . . . . 61.3(7) n
    O4 P2 C1 P1 . . . . -54.2(6) n
    O5 P2 C1 P1 . . . . -168.0(5) n
    O6 P2 C1 P1 . . . . 72.1(6) n
    O4 P2 C1 N1 . . . . 61.1(8) n
    O5 P2 C1 N1 . . . . -52.7(8) n
    O6 P2 C1 N1 . . . . -172.6(7) n
    O4 P2 C1 C2 . . . . 178.9(6) n
    O5 P2 C1 C2 . . . . 65.0(7) n
    O6 P2 C1 C2 . . . . -54.9(7) n
loop_
    _geom_hbond_atom_site_label_D
    _geom_hbond_atom_site_label_H
    _geom_hbond_atom_site_label_A
    _geom_hbond_site_symmetry_D
    _geom_hbond_site_symmetry_H
    _geom_hbond_site_symmetry_A
    _geom_hbond_distance_DH
    _geom_hbond_distance_HA
    _geom_hbond_distance_DA
    _geom_hbond_angle_DHA
    _geom_hbond_publ_flag
    O1 H1 O4 . . . 0.84 2.44 3.196(13) 151 y
    O1 H1 O4 . . -1_556 0.84 2.27 2.592(12) 103 ?
    N1 H1NA O5 . . . 0.87 2.53 2.986(14) 114 ?
    N1 H1NA O6 . . 1_565 0.87 2.07 2.828(13) 146 y
    N1 H1NB O4 . . -1_566 0.88 2.16 2.872(15) 137 y
    N1 H1NC O2 . . . 0.86 2.53 2.899(15) 107 ?
    N1 H1NC O3 . . 1_565 0.86 1.99 2.796(14) 156 y
    O1W H1W1 O2W . . 1_565 0.82 2.39 2.987(13) 131 y
    O5 H5 O6 . . 2_556 0.84 1.79 2.551(12) 150 y
    O1W H2W1 O3 . . 1_565 0.82 1.96 2.758(15) 162 y
    O2W H1W2 O3W . . . 0.82 2.27 2.833(15) 126 ?
    O2W H2W2 O4 . . 1_655 0.82 2.35 3.141(15) 162 y
    O3W H1W3 O3W . . 2_646 0.82 2.56 3.346(13) 160 y
    O3W H2W3 O3 . . 2_656 0.82 2.13 2.833(14) 143 y
