# Supplementary material for: Crystal structure of bis­[(1-ammonio-1-phosphono­eth­yl)phospho­nato]tetra­aqua­cadmium dihydrate: a powder X-ray diffraction study
Source: Acta Crystallogr E Crystallogr Commun. 2015 Mar 7;71(Pt 4):342–5. doi: 10.1107/S2056989015004028 (PMC4438848; doi:10.1107/S2056989015004028)
Supplement: Supplementary file 2 [file e-71-00342-Isup2.rtv]

data_I
# Powder diffraction data for histogram  1
#==============================================================================
# 1. INSTRUMENT CHARACTERIZATION

_exptl_special_details
?

# if regions of the data are excluded, the reason(s) are supplied here:
_pd_proc_info_excluded_regions
?

# The following item is used to identify the equipment used to record
# the powder pattern when the diffractogram was measured at a laboratory
# other than the authors' home institution, e.g. when neutron or synchrotron
# radiation is used.

_pd_instr_location
?
_pd_calibration_special_details           # description of the method used
                                          # to calibrate the instrument
?

_diffrn_ambient_temperature       ?
_diffrn_source                    'sealed X-ray tube'
_diffrn_source_target             ?
_diffrn_source_type               ?
_diffrn_measurement_device_type   'STOE transmission STADI-P'
_diffrn_detector                  ?
_diffrn_detector_type             ?       # make or model of detector

_pd_meas_scan_method              step       # options are 'step', 'cont',
                                          # 'tof', 'fixed' or
                                          # 'disp' (= dispersive)
_pd_meas_special_details
?

# The following two items identify the program(s) used (if appropriate).
_computing_data_collection     'WinXPOW (Stoe & Cie, 1999)'
_computing_data_reduction      'WinXPOW (Stoe & Cie, 1999)'

# Describe any processing performed on the data, prior to refinement.
# For example: a manual Lp correction or a precomputed absorption correction
_pd_proc_info_data_reduction      ?

# The following item is used for angular dispersive measurements only.

_diffrn_radiation_monochromator   'Ge 111'

# The following items are used to define the size of the instrument.
# Not all distances are appropriate for all instrument types.

_pd_instr_dist_src/mono           260
_pd_instr_dist_mono/spec          130
_pd_instr_dist_src/spec           ?
_pd_instr_dist_spec/anal          ?
_pd_instr_dist_anal/detc          ?
_pd_instr_dist_spec/detc          173

# 2. Specimen size and mounting information

# The next three fields give the specimen dimensions in mm.  The equatorial
# plane contains the incident and diffracted beam.

_pd_spec_size_axial               8       # perpendicular to
                                          # equatorial plane

_pd_spec_size_equat               8       # parallel to
                                          # scattering vector
                                          # in transmission

_pd_spec_size_thick               ?       # parallel to
                                          # scattering vector
                                          # in reflection

_pd_spec_mounting                         # This field should be
                                          # used to give details of the
                                          # container.
'Powder loaded into two Mylar foils'

_pd_spec_mount_mode               
transmission       # options are 'reflection'
                                          # or 'transmission'

_pd_spec_shape                    flat_sheet       # options are 'cylinder'
                                          # 'flat_sheet' or 'irregular'


loop_ _atom_type_symbol
      _atom_type_number_in_cell
      _atom_type_scat_dispersion_real
      _atom_type_scat_dispersion_imag
      _atom_type_scat_Cromer_Mann_a1
      _atom_type_scat_Cromer_Mann_a2
      _atom_type_scat_Cromer_Mann_a3
      _atom_type_scat_Cromer_Mann_a4
      _atom_type_scat_Cromer_Mann_b1
      _atom_type_scat_Cromer_Mann_b2
      _atom_type_scat_Cromer_Mann_b3
      _atom_type_scat_Cromer_Mann_b4
      _atom_type_scat_Cromer_Mann_c
      _atom_type_scat_source
  C          8.0    0.000    0.000
 2.31000 20.8439 1.02000 10.2075 1.58860 0.56870 0.86500 51.6512 0.21560 
  International_Tables_Vol_C
  H         56.0    0.000    0.000
 0.49300 10.5109 0.32291 26.1257 0.14019 3.14236 0.04081 57.7997 0.00304 
  International_Tables_Vol_C
  N          4.0    0.000    0.000
 12.2126 0.00570 3.13220 9.89330 2.01250 28.9975 1.16630 0.58260 -11.529 
  International_Tables_Vol_C
  P          8.0    0.000    0.000
 6.43450 1.90670 4.17910 27.1570 1.78000 0.52600 1.49080 68.1645 1.11490 
  International_Tables_Vol_C
  O         36.0    0.000    0.000
 3.04850 13.2771 2.28680 5.70110 1.54630 0.32390 0.86700 32.9089 0.25080 
  International_Tables_Vol_C
  Cd         2.0    0.000    0.000
 19.2214 0.59460 17.6444 6.90890 4.46100 24.7008 1.60290 87.4825 5.06940 
  International_Tables_Vol_C
_diffrn_radiation_probe                x-ray
_diffrn_radiation_polarisn_ratio       ?
_diffrn_radiation_wavelength           1.5406
_diffrn_radiation_type                 'Cu K\a~1~'
_pd_proc_ls_prof_R_factor              0.0294
_pd_proc_ls_prof_wR_factor             0.0394
_pd_proc_ls_prof_wR_expected           0.0248
_refine_ls_R_Fsqd_factor               0.04534

_pd_proc_ls_background_function
;   GSAS Background function number 1 with 20 terms.
 Shifted Chebyshev function of 1st kind
      1:    1216.00     2:   -1325.95     3:    695.908     4:   -224.478    
      5:    51.5854     6:   -12.9254     7:    7.98937     8:   -13.4593    
      9:    4.35490    10:    32.6578    11:   -32.8988    12:   -6.52632    
     13:   -18.8133    14:    23.4504    15:   -2.70081    16:  -0.874623    
     17:   -28.0163    18:    27.3423    19:    2.28961    20:   -11.2631    
;

_exptl_absorpt_process_details


;
GSAS Absorption/surface roughness correction: function number 4
Flat plate transmission absorption correction
terms =  0.75850
;


_exptl_absorpt_correction_T_min        0.19493
_exptl_absorpt_correction_T_max        0.30984


_pd_proc_ls_profile_function
;
 CW Profile function number 4 with  21 terms
 Pseudovoigt profile coefficients as parameterized in
 (Thompson et al.,1987). Asymmetry correction of (Finger et al., 1994).
 Microstrain broadening by (Stephens, 1999).
 #1(GU)   =    0.000 #2(GV)   =    0.000 #3(GW)   =    7.136
 #4(GP)   =    0.000 #5(LX)   =    2.421 #6(ptec) =     0.11
 #7(trns) =     0.00 #8(shft) =   0.0000 #9(sfec) =     0.00
 #10(S/L) =   0.0225 #11(H/L) =   0.0225 #12(eta) =   0.6026
 #13(S400 ) =  1.2E-02 #14(S040 ) =  1.0E-01 #15(S004 ) =  1.2E-03
 #16(S220 ) =  3.3E-02 #17(S202 ) =  6.7E-03 #18(S022 ) =  1.7E-02
 #19(S301 ) =  1.1E-02 #20(S103 ) =  2.3E-03 #21(S121 ) =  1.5E-02
 Peak tails are ignored  where the intensity is below 0.0010 times the peak
   Aniso. broadening axis   0.0   0.0   1.0
;
_pd_proc_ls_peak_cutoff 0.00100
_pd_proc_info_datetime                 2014-12-02T10:03:29
_pd_calc_method                        "Rietveld Refinement"

#---- raw/calc data loop -----
_pd_meas_2theta_range_min              6.0
_pd_meas_2theta_range_max              87.98
_pd_meas_2theta_range_inc              0.02
_pd_proc_2theta_range_min              6.00
_pd_proc_2theta_range_max              89.98
_pd_proc_2theta_range_inc              0.02

loop_
      _pd_meas_counts_total
      _pd_proc_ls_weight
      _pd_proc_intensity_bkg_calc
      _pd_calc_intensity_total
  3429.0     0.0002916   3407.72437   3407.72729
  3494.0     0.0002862   3414.36206   3414.36548
  3360.0     0.0002976   3420.69971   3420.70313
  3464.0     0.0002887   3426.74219   3426.74585
  3448.0     0.0002900   3432.49536   3432.49927
  3403.0     0.0002939   3437.96460   3437.96875
  3502.0     0.0002856   3443.15479   3443.15918
  3528.0     0.0002834   3448.07129   3448.07593
  3519.0     0.0002842   3452.71948   3452.72437
  3357.0     0.0002979   3457.10425   3457.10938
  3425.0     0.0002920   3461.23096   3461.23608
  3413.0     0.0002930   3465.10400   3465.10962
  3458.0     0.0002892   3468.72876   3468.73462
  3490.0     0.0002865   3472.11011   3472.11597
  3490.0     0.0002865   3475.25244   3475.25879
  3523.0     0.0002838   3478.16089   3478.16748
  3431.0     0.0002915   3480.84009   3480.84668
  3600.0     0.0002778   3483.29443   3483.30127
  3439.0     0.0002908   3485.52856   3485.53564
  3547.0     0.0002819   3487.54712   3487.55444
  3548.0     0.0002818   3489.35474   3489.36206
  3480.0     0.0002874   3490.95532   3490.96289
  3453.0     0.0002896   3492.35352   3492.36133
  3457.0     0.0002893   3493.55347   3493.56152
  3519.0     0.0002842   3494.55957   3494.56763
  3502.0     0.0002856   3495.37573   3495.38428
  3519.0     0.0002842   3496.00659   3496.01514
  3371.0     0.0002966   3496.45557   3496.46436
  3434.0     0.0002912   3496.72705   3496.73608
  3516.0     0.0002844   3496.82495   3496.83398
  3446.0     0.0002902   3496.75293   3496.76221
  3400.0     0.0002941   3496.51538   3496.52466
  3436.0     0.0002910   3496.11548   3496.12500
  3383.0     0.0002956   3495.55737   3495.56714
  3551.0     0.0002816   3494.84473   3494.85449
  3488.0     0.0002867   3493.98096   3493.99072
  3385.0     0.0002954   3492.96973   3492.97974
  3482.0     0.0002872   3491.81470   3491.82495
  3492.0     0.0002864   3490.51929   3490.52954
  3559.0     0.0002810   3489.08691   3489.09741
  3543.0     0.0002822   3487.52100   3487.53149
  3558.0     0.0002811   3485.82495   3485.83545
  3525.0     0.0002837   3484.00195   3484.01245
  3428.0     0.0002917   3482.05518   3482.06592
  3448.0     0.0002900   3479.98804   3479.99878
  3470.0     0.0002882   3477.80347   3477.81445
  3472.0     0.0002880   3475.50488   3475.51563
  3511.0     0.0002848   3473.09497   3473.10596
  3509.0     0.0002850   3470.57690   3470.58789
  3489.0     0.0002866   3467.95361   3467.96460
  3474.0     0.0002879   3465.22803   3465.23901
  3365.0     0.0002972   3462.40308   3462.41431
  3379.0     0.0002959   3459.48169   3459.49268
  3451.0     0.0002898   3456.46631   3456.47729
  3413.0     0.0002930   3453.35986   3453.37085
  3384.0     0.0002955   3450.16504   3450.17603
  3475.0     0.0002878   3446.88452   3446.89575
  3587.0     0.0002788   3443.52100   3443.53198
  3479.0     0.0002874   3440.07690   3440.08789
  3436.0     0.0002910   3436.55469   3436.56567
  3467.0     0.0002884   3432.95703   3432.96802
  3488.0     0.0002867   3429.28613   3429.29712
  3433.0     0.0002913   3425.54468   3425.99536
  3585.0     0.0002789   3421.73462   3422.20239
  3459.0     0.0002891   3417.85889   3418.34473
  3516.0     0.0002844   3413.91919   3414.42407
  3570.0     0.0002801   3409.91821   3410.44312
  3463.0     0.0002888   3405.85767   3406.40405
  3399.0     0.0002942   3401.74023   3402.30957
  3468.0     0.0002884   3397.56763   3398.16138
  3479.0     0.0002874   3393.34229   3393.96191
  3495.0     0.0002861   3389.06592   3389.71338
  3447.0     0.0002901   3384.74097   3385.41797
  3394.0     0.0002946   3380.36890   3381.07813
  3286.0     0.0003043   3375.95190   3376.69556
  3372.0     0.0002966   3371.49194   3372.27271
  3324.0     0.0003008   3366.99097   3367.81152
  3286.0     0.0003043   3362.45044   3363.31421
  3277.0     0.0003052   3357.87256   3358.78345
  3320.0     0.0003012   3353.25879   3354.22070
  3251.0     0.0003076   3348.61108   3349.62842
  3301.0     0.0003029   3343.93115   3345.00928
  3338.0     0.0002996   3339.22021   3340.36499
  3354.0     0.0002982   3334.48071   3335.69873
  3277.0     0.0003052   3329.71338   3331.01245
  3254.0     0.0003073   3324.92041   3326.30908
  3297.0     0.0003033   3320.10303   3321.59180
  3362.0     0.0002974   3315.26294   3316.86328
  3315.0     0.0003017   3310.40112   3312.12720
  3305.0     0.0003026   3305.51978   3307.38794
  3235.0     0.0003091   3300.61987   3302.64990
  3179.0     0.0003146   3295.70288   3297.91919
  3394.0     0.0002946   3290.77002   3293.20215
  3327.0     0.0003006   3285.82275   3288.50830
  3263.0     0.0003065   3280.86255   3283.84961
  3290.0     0.0003040   3275.89014   3279.24634
  3346.0     0.0002989   3270.90747   3274.73999
  3243.0     0.0003084   3265.91504   3270.43018
  3264.0     0.0003064   3260.91455   3266.52905
  3301.0     0.0003029   3255.90674   3263.38330
  3221.0     0.0003105   3250.89331   3261.37476
  3195.0     0.0003130   3245.87476   3260.68579
  3238.0     0.0003088   3240.85254   3261.27979
  3302.0     0.0003028   3235.82764   3262.92139
  3331.0     0.0003002   3230.80103   3265.49390
  3252.0     0.0003075   3225.77344   3268.97656
  3230.0     0.0003096   3220.74658   3273.42773
  3203.0     0.0003122   3215.72070   3279.05298
  3234.0     0.0003092   3210.69702   3286.05640
  3313.0     0.0003018   3205.67627   3294.71875
  3207.0     0.0003118   3200.65967   3305.49292
  3272.0     0.0003056   3195.64746   3318.96167
  3368.0     0.0002969   3190.64136   3335.97656
  3292.0     0.0003038   3185.64136   3357.93970
  3422.0     0.0002922   3180.64868   3387.31616
  3390.0     0.0002950   3175.66406   3428.53833
  3374.0     0.0002964   3170.68799   3487.87524
  3505.0     0.0002853   3165.72144   3567.13501
  3515.0     0.0002845   3160.76514   3647.67285
  3488.0     0.0002867   3155.81958   3678.73682
  3453.0     0.0002896   3150.88574   3604.50146
  3338.0     0.0002996   3145.96362   3450.12891
  3351.0     0.0002984   3141.05469   3306.99658
  3159.0     0.0003166   3136.15869   3217.49951
  3105.0     0.0003221   3131.27710   3173.22070
  3163.0     0.0003162   3126.40967   3152.29810
  3118.0     0.0003207   3121.55737   3140.24609
  3105.0     0.0003221   3116.72095   3131.28564
  3127.0     0.0003198   3111.90015   3123.65991
  3069.0     0.0003258   3107.09619   3116.80566
  3073.0     0.0003254   3102.30933   3110.46680
  3010.0     0.0003322   3097.54004   3104.49341
  3156.0     0.0003169   3092.78833   3098.78857
  3096.0     0.0003230   3088.05518   3093.28784
  3143.0     0.0003182   3083.34082   3087.94531
  3093.0     0.0003233   3078.64575   3082.73022
  3016.0     0.0003316   3073.97021   3077.61865
  3034.0     0.0003296   3069.31445   3072.59399
  3035.0     0.0003295   3064.67896   3067.64307
  3146.0     0.0003179   3060.06421   3062.75684
  3067.0     0.0003261   3055.46997   3057.92700
  3069.0     0.0003258   3050.89722   3053.14868
  3063.0     0.0003265   3046.34595   3048.41675
  3143.0     0.0003182   3041.81641   3043.72754
  3077.0     0.0003250   3037.30859   3039.07813
  3008.0     0.0003324   3032.82349   3034.46631
  3259.0     0.0003068   3028.36035   3029.89014
  2997.0     0.0003337   3023.92017   3025.34814
  3081.0     0.0003246   3019.50293   3020.83862
  2977.0     0.0003359   3015.10864   3016.36108
  3072.0     0.0003255   3010.73755   3011.91455
  2939.0     0.0003403   3006.38989   3007.49756
  3098.0     0.0003228   3002.06592   3003.11060
  3034.0     0.0003296   2997.76563   2998.75244
  2969.0     0.0003368   2993.48926   2994.42285
  2956.0     0.0003383   2989.23682   2990.12158
  2985.0     0.0003350   2985.00854   2985.84790
  3020.0     0.0003311   2980.80420   2981.60205
  2968.0     0.0003369   2976.62451   2977.38330
  3037.0     0.0003293   2972.46875   2973.19165
  3010.0     0.0003322   2968.33765   2969.02710
  2979.0     0.0003357   2964.23096   2964.88892
  2944.0     0.0003397   2960.14868   2976.54443
  2995.0     0.0003339   2956.09106   2973.04907
  3014.0     0.0003318   2952.05811   2969.61401
  3028.0     0.0003303   2948.04956   2966.24194
  2982.0     0.0003353   2944.06567   2962.93530
  2979.0     0.0003357   2940.10620   2959.69678
  3011.0     0.0003321   2936.17163   2956.53101
  2982.0     0.0003353   2932.26172   2953.44116
  3031.0     0.0003299   2928.37622   2950.43115
  3002.0     0.0003331   2924.51514   2947.50659
  2908.0     0.0003439   2920.67871   2944.67212
  2931.0     0.0003412   2916.86670   2941.93384
  3049.0     0.0003280   2913.07910   2939.29858
  2968.0     0.0003369   2909.31567   2936.77393
  2935.0     0.0003407   2905.57642   2934.00269
  3001.0     0.0003332   2901.86182   2931.73828
  2945.0     0.0003396   2898.17090   2929.61230
  2939.0     0.0003403   2894.50439   2927.63867
  2933.0     0.0003409   2890.86133   2925.83105
  2981.0     0.0003355   2887.24268   2924.20605
  3093.0     0.0003233   2883.64697   2922.78247
  2974.0     0.0003362   2880.07568   2921.58301
  2910.0     0.0003436   2876.52710   2920.63232
  3002.0     0.0003331   2873.00244   2919.96191
  3028.0     0.0003303   2869.50098   2919.60620
  3003.0     0.0003330   2866.02246   2919.60767
  2993.0     0.0003341   2862.56665   2920.01636
  2949.0     0.0003391   2859.13403   2920.89258
  3014.0     0.0003318   2855.72388   2922.30981
  3005.0     0.0003328   2852.33618   2924.35767
  2872.0     0.0003482   2848.97095   2927.14673
  2932.0     0.0003411   2845.62793   2930.81665
  3059.0     0.0003269   2842.30664   2935.54321
  2980.0     0.0003356   2839.00732   2941.55469
  2976.0     0.0003360   2835.72974   2949.15063
  3118.0     0.0003207   2832.47363   2958.73511
  3000.0     0.0003333   2829.23877   2970.87524
  3131.0     0.0003194   2826.02515   2986.44824
  3112.0     0.0003213   2822.83228   3007.11670
  3278.0     0.0003051   2819.65991   3036.70679
  3430.0     0.0002915   2816.50854   3084.00464
  3456.0     0.0002894   2813.37720   3165.73584
  3515.0     0.0002845   2810.26636   3305.41772
  3742.0     0.0002672   2807.17505   3523.08569
  4008.0     0.0002495   2804.10376   3824.41113
  4466.0     0.0002239   2801.05176   4202.47217
  4624.0     0.0002163   2798.01929   4650.68408
  4927.0     0.0002030   2795.00537   5170.47656
  5407.0     0.0001849   2792.01099   5772.33008
  6036.0     0.0001657   2789.03467   6475.40332
  6961.0     0.0001437   2786.07739   7309.42188
  8043.0     0.0001243   2783.13770   8321.18750
  9356.0     0.0001069   2780.21655   9590.60352
  11260.0    0.0000888   2777.31250   11263.13184
  13398.0    0.0000746   2774.42676   13574.83496
  16894.0    0.0000592   2771.55762   16726.33984
  20921.0    0.0000478   2768.70605   20386.16602
  23449.0    0.0000426   2765.87109   23042.27344
  22318.0    0.0000448   2763.05273   22249.02344
  17520.0    0.0000571   2760.25073   17302.35156
  11344.0    0.0000882   2757.46484   11354.75781
  7328.0     0.0001365   2754.69482   7122.55713
  5001.0     0.0002000   2751.94067   4924.04883
  3788.0     0.0002640   2749.20166   3986.78369
  3410.0     0.0002933   2746.47778   3589.75708
  3158.0     0.0003167   2743.76929   3383.33008
  3004.0     0.0003329   2741.07495   3250.00269
  2966.0     0.0003372   2738.39551   3154.16187
  2938.0     0.0003404   2735.72998   3081.97803
  2806.0     0.000356    2733.07886   3025.99585
  2978.0     0.0003358   2730.44116   2981.53931
  2888.0     0.0003463   2727.81714   2945.51074
  2899.0     0.0003449   2725.20605   2915.78760
  2815.0     0.000355    2722.60864   2890.87793
  2800.0     0.000357    2720.02344   2869.70703
  2763.0     0.000362    2717.45117   2851.48608
  2770.0     0.000361    2714.89087   2835.62427
  2935.0     0.0003407   2712.34302   2821.67310
  2751.0     0.000364    2709.80664   2809.28516
  2757.0     0.000363    2707.28223   2798.19092
  2866.0     0.0003489   2704.76880   2788.17480
  2780.0     0.000360    2702.26709   2779.06738
  2754.0     0.000363    2699.77563   2770.72925
  2815.0     0.000355    2697.29541   2763.04858
  2841.0     0.000352    2694.82495   2755.93213
  2787.0     0.000359    2692.36523   2749.30420
  2744.0     0.000364    2689.91528   2743.52173
  2738.0     0.000365    2687.47534   2737.70483
  2632.0     0.000380    2685.04443   2732.21362
  2670.0     0.000375    2682.62305   2727.01050
  2718.0     0.000368    2680.21094   2722.06348
  2599.0     0.000385    2677.80713   2717.34326
  2657.0     0.000376    2675.41235   2712.82642
  2672.0     0.000374    2673.02563   2708.49097
  2801.0     0.000357    2670.64746   2704.32056
  2672.0     0.000374    2668.27686   2700.29810
  2618.0     0.000382    2665.91455   2696.40991
  2722.0     0.000367    2663.55908   2692.64380
  2675.0     0.000374    2661.21143   2688.98950
  2720.0     0.000368    2658.87036   2685.43652
  2778.0     0.000360    2656.53662   2681.97803
  2728.0     0.000367    2654.20898   2678.60522
  2723.0     0.000367    2651.88818   2675.31250
  2692.0     0.000371    2649.57349   2672.09351
  2713.0     0.000369    2647.26489   2668.94336
  2677.0     0.000374    2644.96191   2665.85718
  2670.0     0.000375    2642.66504   2662.83179
  2626.0     0.000381    2640.37305   2659.86279
  2685.0     0.000372    2638.08667   2656.94775
  2717.0     0.000368    2635.80493   2654.08350
  2672.0     0.000374    2633.52832   2651.26880
  2505.0     0.000399    2631.25610   2648.50098
  2618.0     0.000382    2628.98877   2645.77979
  2610.0     0.000383    2626.72510   2643.10352
  2525.0     0.000396    2624.46582   2626.27100
  2646.0     0.000378    2622.21045   2624.16211
  2579.0     0.000388    2619.95874   2622.07642
  2585.0     0.000387    2617.71045   2620.01660
  2595.0     0.000385    2615.46558   2617.98730
  2588.0     0.000386    2613.22388   2615.99414
  2491.0     0.000401    2610.98535   2614.04443
  2654.0     0.000377    2608.74951   2612.14746
  2597.0     0.000385    2606.51611   2610.31592
  2587.0     0.000387    2604.28564   2608.56787
  2663.0     0.000376    2602.05713   2606.92993
  2642.0     0.000379    2599.83105   2605.44727
  2516.0     0.000397    2597.60669   2604.21802
  2623.0     0.000381    2595.38452   2603.47437
  2607.0     0.000384    2593.16357   2603.69922
  2625.0     0.000381    2590.94482   2605.67603
  2556.0     0.000391    2588.72681   2610.28076
  2584.0     0.000387    2586.51050   2618.02026
  2654.0     0.000377    2584.29468   2629.05273
  2522.0     0.000397    2582.08057   2643.16821
  2635.0     0.000380    2579.86670   2660.57300
  2694.0     0.000371    2577.65381   2681.80444
  2649.0     0.000378    2575.44116   2708.00513
  2767.0     0.000361    2573.22925   2741.37622
  2712.0     0.000369    2571.01709   2785.72656
  2790.0     0.000358    2568.80542   2847.43335
  2842.0     0.000352    2566.59375   2932.52222
  2981.0     0.0003355   2564.38208   3033.90674
  2951.0     0.0003389   2562.16992   3113.16333
  3006.0     0.0003327   2559.95752   3103.33569
  2917.0     0.0003428   2557.74463   2975.16187
  2764.0     0.000362    2555.53125   2808.01343
  2750.0     0.000364    2553.31689   2683.20361
  2597.0     0.000385    2551.10205   2615.31812
  2486.0     0.000402    2548.88599   2584.67261
  2579.0     0.000388    2546.66919   2570.58032
  2521.0     0.000397    2544.45117   2562.40527
  2495.0     0.000401    2542.23169   2556.44531
  2592.0     0.000386    2540.01123   2551.58154
  2510.0     0.000398    2537.78906   2547.39648
  2569.0     0.000389    2535.56543   2543.67261
  2534.0     0.000395    2533.34033   2540.27490
  2614.0     0.000383    2531.11353   2537.11426
  2515.0     0.000398    2528.88477   2534.12988
  2569.0     0.000389    2526.65454   2531.27881
  2494.0     0.000401    2524.42188   2528.53027
  2498.0     0.000400    2522.18750   2525.86279
  2512.0     0.000398    2519.95093   2523.25806
  2487.0     0.000402    2517.71216   2520.70508
  2409.0     0.000415    2515.47095   2518.19214
  2516.0     0.000397    2513.22778   2515.71289
  2434.0     0.000411    2510.98193   2513.26123
  2548.0     0.000392    2508.73389   2510.83179
  2505.0     0.000399    2506.48315   2508.42090
  2452.0     0.000408    2504.22998   2506.02539
  2535.0     0.000394    2501.97412   2503.64233
  2419.0     0.000413    2499.71558   2501.27002
  2492.0     0.000401    2497.45435   2498.90625
  2450.0     0.000408    2495.19043   2496.54980
  2394.0     0.000418    2492.92358   2494.19897
  2438.0     0.000410    2490.65356   2491.85303
  2407.0     0.000415    2488.38110   2489.51074
  2514.0     0.000398    2486.10522   2487.17163
  2474.0     0.000404    2483.82666   2484.83472
  2509.0     0.000399    2481.54492   2482.49951
  2508.0     0.000399    2479.26025   2480.16553
  2425.0     0.000412    2476.97217   2477.83228
  2421.0     0.000413    2474.68115   2475.49902
  2513.0     0.000398    2472.38696   2473.16602
  2502.0     0.000400    2470.08960   2470.83203
  2502.0     0.000400    2467.78882   2468.49780
  2459.0     0.000407    2465.48511   2466.16235
  2388.0     0.000419    2463.17798   2463.82593
  2483.0     0.000403    2460.86743   2461.48828
  2399.0     0.000417    2458.55371   2459.14868
  2379.0     0.000420    2456.23657   2456.80762
  2411.0     0.000415    2453.91626   2454.46460
  2399.0     0.000417    2451.59253   2452.11963
  2363.0     0.000423    2449.26538   2449.77246
  2412.0     0.000415    2446.93481   2447.42334
  2420.0     0.000413    2444.60107   2445.07178
  2426.0     0.000412    2442.26392   2442.71753
  2411.0     0.000415    2439.92334   2440.36108
  2389.0     0.000419    2437.57935   2438.00220
  2432.0     0.000411    2435.23218   2435.64063
  2396.0     0.000417    2432.88135   2432.89697
  2286.0     0.000437    2430.52759   2430.54297
  2403.0     0.000416    2428.17017   2428.18555
  2523.0     0.000396    2425.80957   2425.82495
  2426.0     0.000412    2423.44531   2423.46069
  2400.0     0.000417    2421.07813   2421.09351
  2452.0     0.000408    2418.70752   2418.72290
  2459.0     0.000407    2416.33350   2416.34888
  2389.0     0.000419    2413.95654   2413.97168
  2442.0     0.000410    2411.57617   2428.41479
  2384.0     0.000419    2409.19238   2426.64941
  2440.0     0.000410    2406.80566   2424.91602
  2435.0     0.000411    2404.41553   2423.21680
  2357.0     0.000424    2402.02246   2421.55493
  2493.0     0.000401    2399.62622   2419.93359
  2434.0     0.000411    2397.22681   2418.35620
  2450.0     0.000408    2394.82446   2416.82666
  2420.0     0.000413    2392.41895   2415.34961
  2410.0     0.000415    2390.01074   2413.92993
  2461.0     0.000406    2387.59937   2412.57275
  2437.0     0.000410    2385.18506   2411.28442
  2498.0     0.000400    2382.76782   2410.07104
  2564.0     0.000390    2380.34766   2408.94043
  2441.0     0.000410    2377.92480   2407.90088
  2456.0     0.000407    2375.49927   2406.96216
  2399.0     0.000417    2373.07104   2406.13428
  2365.0     0.000423    2370.63989   2405.42944
  2538.0     0.000394    2368.20630   2404.86157
  2449.0     0.000408    2365.77026   2404.44629
  2456.0     0.000407    2363.33130   2404.20093
  2473.0     0.000404    2360.89014   2404.14600
  2474.0     0.000404    2358.44653   2404.30493
  2453.0     0.000408    2356.00049   2404.70557
  2508.0     0.000399    2353.55200   2405.37891
  2475.0     0.000404    2351.10132   2406.36230
  2436.0     0.000411    2348.64844   2407.69897
  2581.0     0.000387    2346.19360   2409.44043
  2403.0     0.000416    2343.73633   2411.64771
  2546.0     0.000393    2341.27710   2414.39355
  2422.0     0.000413    2338.81592   2417.76636
  2396.0     0.000417    2336.35278   2421.87305
  2378.0     0.000421    2333.88794   2426.84473
  2463.0     0.000406    2331.42090   2432.84326
  2447.0     0.000409    2328.95239   2440.07178
  2445.0     0.000409    2326.48218   2448.78662
  2455.0     0.000407    2324.01025   2459.31665
  2545.0     0.000393    2321.53687   2472.08960
  2538.0     0.000394    2319.06201   2487.67163
  2517.0     0.000397    2316.58569   2506.82959
  2553.0     0.000392    2314.10791   2530.63574
  2629.0     0.000380    2311.62915   2560.70654
  2709.0     0.000369    2309.14893   2599.87085
  2840.0     0.000352    2306.66748   2653.99292
  3051.0     0.0003278   2304.18506   2735.70313
  3178.0     0.0003147   2301.70166   2869.14331
  3340.0     0.0002994   2299.21729   3091.94019
  3826.0     0.0002614   2296.73218   3448.09863
  4224.0     0.0002367   2294.24609   3968.69604
  4815.0     0.0002077   2291.75952   4679.37939
  5515.0     0.0001813   2289.27222   5594.84814
  6567.0     0.0001523   2286.78418   6753.09814
  7970.0     0.0001255   2284.29590   8238.68359
  9981.0     0.0001002   2281.80688   10212.86328
  12530.0    0.0000798   2279.31787   12862.04199
  15840.0    0.0000631   2276.82837   16203.87500
  19724.0    0.0000507   2274.33862   19619.09375
  21852.0    0.0000458   2271.84912   21552.61719
  20448.0    0.0000489   2269.35913   20088.89844
  15451.0    0.0000647   2266.86963   15384.51172
  10222.0    0.0000978   2264.37988   10252.67480
  6451.0     0.0001550   2261.89063   6594.11816
  4681.0     0.0002136   2259.40137   4578.32324
  3749.0     0.0002667   2256.91284   3634.34326
  3272.0     0.0003056   2254.42432   3200.36841
  2987.0     0.0003348   2251.93677   2969.25122
  2771.0     0.000361    2249.44946   2820.97461
  2658.0     0.000376    2246.96289   2714.70142
  2664.0     0.000375    2244.47729   2634.53247
  2711.0     0.000369    2241.99243   2572.24268
  2598.0     0.000385    2239.50830   2522.73315
  2537.0     0.000394    2237.02539   2482.61011
  2512.0     0.000398    2234.54346   2449.53296
  2569.0     0.000389    2232.06299   2421.84839
  2454.0     0.000407    2229.58350   2398.35938
  2491.0     0.000401    2227.10522   2378.18384
  2434.0     0.000411    2224.62866   2360.65991
  2518.0     0.000397    2222.15332   2345.28345
  2330.0     0.000429    2219.67969   2331.66406
  2226.0     0.000449    2217.20776   2319.49731
  2269.0     0.000441    2214.73755   2308.54150
  2342.0     0.000427    2212.26904   2298.60327
  2231.0     0.000448    2209.80249   2289.52661
  2211.0     0.000452    2207.33789   2281.18457
  2159.0     0.000463    2204.87549   2273.47241
  2249.0     0.000445    2202.41504   2266.30396
  2216.0     0.000451    2199.95703   2259.60718
  2251.0     0.000444    2197.50098   2253.32202
  2256.0     0.000443    2195.04761   2247.39673
  2237.0     0.000447    2192.59668   2241.78833
  2171.0     0.000461    2190.14819   2236.46069
  2142.0     0.000467    2187.70239   2231.38135
  2136.0     0.000468    2185.25928   2226.52344
  2273.0     0.000440    2182.81909   2221.86353
  2184.0     0.000458    2180.38159   2217.38110
  2138.0     0.000468    2177.94702   2213.05835
  2253.0     0.000444    2175.51563   2208.87988
  2291.0     0.000436    2173.08716   2204.83179
  2130.0     0.000469    2170.66187   2200.90210
  2266.0     0.000441    2168.23999   2197.08032
  2151.0     0.000465    2165.82129   2193.35693
  2259.0     0.000443    2163.40625   2189.72363
  2245.0     0.000445    2160.99438   2186.17310
  2135.0     0.000468    2158.58643   2191.80249
  2200.0     0.000455    2156.18188   2188.73511
  2182.0     0.000458    2153.78101   2185.75122
  2109.0     0.000474    2151.38403   2182.84839
  2216.0     0.000451    2148.99072   2180.02295
  2179.0     0.000459    2146.60156   2177.27344
  2317.0     0.000432    2144.21655   2174.59790
  2203.0     0.000454    2141.83521   2171.99561
  2198.0     0.000455    2139.45850   2169.46606
  2200.0     0.000455    2137.08569   2167.00903
  2229.0     0.000449    2134.71729   2164.62476
  2193.0     0.000456    2132.35327   2146.52173
  2137.0     0.000468    2129.99365   2149.43848
  2209.0     0.000453    2127.63843   2147.96021
  2122.0     0.000471    2125.28809   2146.54810
  2153.0     0.000464    2122.94214   2145.20801
  2118.0     0.000472    2120.60107   2143.94678
  2137.0     0.000468    2118.26489   2142.77197
  2143.0     0.000467    2115.93335   2141.69238
  2145.0     0.000466    2113.60693   2140.71777
  2156.0     0.000464    2111.28540   2139.85864
  2155.0     0.000464    2108.96875   2139.12891
  2160.0     0.000463    2106.65747   2138.54248
  2112.0     0.000473    2104.35132   2138.11670
  2187.0     0.000457    2102.05054   2137.87061
  2096.0     0.000477    2099.75488   2137.82739
  2115.0     0.000473    2097.46460   2138.01367
  2048.0     0.000488    2095.17969   2138.46069
  2027.0     0.000493    2092.90039   2139.20605
  2123.0     0.000471    2090.62671   2140.29346
  2159.0     0.000463    2088.35864   2141.77661
  2126.0     0.000470    2086.09619   2143.71973
  2195.0     0.000456    2083.83960   2146.20117
  2136.0     0.000468    2081.58862   2149.31763
  2101.0     0.000476    2079.34351   2153.18896
  2060.0     0.000485    2077.10449   2157.96680
  2181.0     0.000459    2074.87134   2163.84302
  2118.0     0.000472    2072.64404   2171.06616
  2204.0     0.000454    2070.42310   2179.96191
  2236.0     0.000447    2068.20801   2190.96680
  2139.0     0.000468    2065.99927   2204.67700
  2215.0     0.000451    2063.79663   2221.93823
  2213.0     0.000452    2061.60034   2244.05225
  2260.0     0.000442    2059.41040   2273.38379
  2261.0     0.000442    2057.22681   2315.08716
  2385.0     0.000419    2055.04956   2380.65845
  2585.0     0.000387    2052.87891   2492.28516
  2717.0     0.000368    2050.71484   2684.11157
  2974.0     0.0003362   2048.55713   2994.36304
  3333.0     0.0003000   2046.40601   3450.90112
  3887.0     0.0002573   2044.26172   4084.91455
  4583.0     0.0002182   2042.12402   4924.13037
  5699.0     0.0001755   2039.99304   6053.85107
  7167.0     0.0001395   2037.86890   7595.11182
  9308.0     0.0001074   2035.75159   9654.10742
  11810.0    0.0000847   2033.64111   12019.59863
  14072.0    0.0000711   2031.53748   13853.74316
  14140.0    0.0000707   2029.44080   13791.20117
  11562.0    0.0000865   2027.35120   11284.07617
  8083.0     0.0001237   2025.26855   7952.94434
  5761.0     0.0001736   2023.19287   5466.46338
  4228.0     0.0002365   2021.12439   4195.04346
  3752.0     0.0002665   2019.06287   3809.91187
  3718.0     0.0002690   2017.00867   3912.75366
  4154.0     0.0002407   2014.96155   4303.29590
  4731.0     0.0002114   2012.92163   4944.24512
  5620.0     0.0001779   2010.88892   5864.34912
  6827.0     0.0001465   2008.86365   6979.54297
  8129.0     0.0001230   2006.84546   7926.24365
  8471.0     0.0001180   2004.83472   8050.09521
  7138.0     0.0001401   2002.83130   6940.94385
  5283.0     0.0001893   2000.83533   5236.47754
  3915.0     0.0002554   1998.84668   3824.98413
  3070.0     0.0003257   1996.86536   2979.24414
  2586.0     0.000387    1994.89160   2568.78271
  2417.0     0.000414    1992.92542   2385.05151
  2270.0     0.000441    1990.96655   2291.93286
  2163.0     0.000462    1989.01526   2234.09839
  2132.0     0.000469    1987.07141   2192.70825
  2107.0     0.000475    1985.13501   2169.72607
  2193.0     0.000456    1983.20654   2145.08618
  2133.0     0.000469    1981.28552   2125.22290
  2110.0     0.000474    1979.37207   2108.89795
  2082.0     0.000480    1977.46619   2095.26147
  2059.0     0.000486    1975.56799   2083.71509
  2076.0     0.000482    1973.67737   2073.82690
  2139.0     0.000468    1971.79443   2065.27759
  2051.0     0.000488    1969.91919   2057.83130
  2173.0     0.000460    1968.05164   2051.30713
  2051.0     0.000488    1966.19165   2045.56812
  2183.0     0.000458    1964.33948   2040.50842
  2113.0     0.000473    1962.49500   2036.04712
  2197.0     0.000455    1960.65820   2032.12268
  2177.0     0.000459    1958.82910   2028.68860
  2073.0     0.000482    1957.00769   2025.71252
  2086.0     0.000479    1955.19409   2023.17322
  2049.0     0.000488    1953.38818   2021.06006
  2119.0     0.000472    1951.58997   2019.37268
  2079.0     0.000481    1949.79944   2018.12097
  2065.0     0.000484    1948.01672   2017.32690
  2070.0     0.000483    1946.24170   2017.02527
  2075.0     0.000482    1944.47449   2017.26697
  2037.0     0.000491    1942.71484   2018.12317
  1986.0     0.000504    1940.96301   2019.69214
  1991.0     0.000502    1939.21875   2022.10950
  1980.0     0.000505    1937.48254   2025.56396
  2071.0     0.000483    1935.75378   2030.32813
  2074.0     0.000482    1934.03284   2036.83423
  2107.0     0.000475    1932.31946   2045.89734
  2151.0     0.000465    1930.61401   2059.29810
  2133.0     0.000469    1928.91602   2080.85767
  2138.0     0.000468    1927.22583   2117.60010
  2172.0     0.000460    1925.54309   2179.82690
  2323.0     0.000430    1923.86829   2269.87939
  2464.0     0.000406    1922.20093   2414.49805
  2628.0     0.000381    1920.54126   2615.69263
  2898.0     0.0003451   1918.88916   2906.39233
  3234.0     0.0003092   1917.24475   3285.36646
  3738.0     0.0002675   1915.60779   3790.28198
  4407.0     0.0002269   1913.97839   4371.52881
  4901.0     0.0002040   1912.35657   4833.02051
  5027.0     0.0001989   1910.74231   4855.06104
  4386.0     0.0002280   1909.13562   4306.51318
  3767.0     0.0002655   1907.53625   3570.79028
  3168.0     0.0003157   1905.94446   3036.77881
  2901.0     0.0003447   1904.36011   2811.67188
  2971.0     0.0003366   1902.78308   2857.24048
  3083.0     0.0003244   1901.21350   3119.22070
  3381.0     0.0002958   1899.65137   3605.07471
  4201.0     0.0002380   1898.09644   4349.07666
  5006.0     0.0001998   1896.54907   5368.36182
  6266.0     0.0001596   1895.00891   6616.38525
  7752.0     0.0001290   1893.47595   8033.45947
  9255.0     0.0001080   1891.95020   9655.78613
  11558.0    0.0000865   1890.43188   11586.04883
  13403.0    0.0000746   1888.92065   13370.67969
  13988.0    0.0000715   1887.41650   13758.67969
  12008.0    0.0000833   1885.91943   11743.59570
  8704.0     0.0001149   1884.42969   8391.58789
  5704.0     0.0001753   1882.94690   5531.71484
  4090.0     0.0002445   1881.47119   3799.72217
  3028.0     0.0003303   1880.00232   2964.93408
  2591.0     0.000386    1878.54065   2602.10596
  2406.0     0.000416    1877.08582   2430.45654
  2220.0     0.000450    1875.63794   2331.19019
  2113.0     0.000473    1874.19666   2264.83447
  2128.0     0.000470    1872.76257   2217.85522
  2090.0     0.000478    1871.33521   2184.09058
  2188.0     0.000457    1869.91443   2159.98364
  2024.0     0.000494    1868.50049   2143.29932
  2059.0     0.000486    1867.09326   2132.61157
  2038.0     0.000491    1865.69250   2127.03589
  2011.0     0.000497    1864.29846   2126.07739
  2030.0     0.000493    1862.91101   2129.54834
  2062.0     0.000485    1861.52991   2137.53418
  2115.0     0.000473    1860.15552   2150.39307
  2061.0     0.000485    1858.78748   2168.79810
  2080.0     0.000481    1857.42578   2193.82275
  2230.0     0.000448    1856.07031   2227.11914
  2210.0     0.000452    1854.72144   2271.32764
  2328.0     0.000430    1853.37866   2331.24585
  2423.0     0.000413    1852.04211   2417.02686
  2702.0     0.000370    1850.71155   2550.87646
  2926.0     0.0003418   1849.38745   2776.23584
  3366.0     0.0002971   1848.06921   3163.66626
  3982.0     0.0002511   1846.75696   3803.19873
  4890.0     0.0002045   1845.45068   4780.20752
  5942.0     0.0001683   1844.15051   6195.96826
  7974.0     0.0001254   1842.85608   8180.30518
  10520.0    0.0000951   1841.56750   10932.63965
  14300.0    0.0000699   1840.28455   14547.35742
  18527.0    0.0000540   1839.00769   18612.00586
  22006.0    0.0000454   1837.73633   21727.59375
  22100.0    0.0000452   1836.47058   21777.85742
  18164.0    0.0000551   1835.21021   18064.12500
  13303.0    0.0000752   1833.95569   13196.42871
  9651.0     0.0001036   1832.70654   9757.19336
  8395.0     0.0001191   1831.46277   8393.13965
  8444.0     0.0001184   1830.22412   8591.33789
  9487.0     0.0001054   1828.99109   9415.34766
  9777.0     0.0001023   1827.76331   9807.93848
  8861.0     0.0001129   1826.54065   8910.83789
  6779.0     0.0001475   1825.32324   6945.42725
  4708.0     0.0002124   1824.11060   4996.34277
  3548.0     0.0002818   1822.90344   3656.68164
  2705.0     0.000370    1821.70105   2922.04883
  2366.0     0.000423    1820.50354   2564.76221
  2225.0     0.000449    1819.31067   2384.70679
  2213.0     0.000452    1818.12305   2276.57910
  2124.0     0.000471    1816.93994   2201.84033
  2044.0     0.000489    1815.76160   2145.22974
  2181.0     0.000459    1814.58765   2100.65210
  1954.0     0.000512    1813.41870   2064.70386
  2038.0     0.000491    1812.25391   2027.11011
  1971.0     0.000507    1811.09375   2002.74036
  1864.0     0.000536    1809.93774   1982.16321
  1932.0     0.000518    1808.78638   1964.58813
  1930.0     0.000518    1807.63916   1949.42725
  1965.0     0.000509    1806.49622   1936.23621
  1874.0     0.000534    1805.35718   1924.67322
  1880.0     0.000532    1804.22253   1914.47437
  1906.0     0.000525    1803.09180   1905.43127
  1803.0     0.000555    1801.96509   1897.38147
  1872.0     0.000534    1800.84204   1890.19666
  1860.0     0.000538    1799.72302   1883.77856
  1864.0     0.000536    1798.60803   1878.05286
  1876.0     0.000533    1797.49646   1872.96777
  1805.0     0.000554    1796.38855   1868.49487
  1839.0     0.000544    1795.28430   1864.63049
  1831.0     0.000546    1794.18372   1861.40454
  1811.0     0.000552    1793.08643   1858.90405
  1823.0     0.000549    1791.99243   1857.34729
  1872.0     0.000534    1790.90198   1857.26831
  1889.0     0.000529    1789.81482   1859.83765
  1797.0     0.000556    1788.73083   1867.20129
  1819.0     0.000550    1787.65002   1882.61938
  1932.0     0.000518    1786.57214   1909.42456
  1917.0     0.000522    1785.49756   1951.41382
  1994.0     0.000502    1784.42578   2013.54614
  2113.0     0.000473    1783.35693   2102.08667
  2185.0     0.000458    1782.29065   2220.36548
  2376.0     0.000421    1781.22754   2353.41870
  2425.0     0.000412    1780.16699   2454.62158
  2530.0     0.000395    1779.10901   2444.44434
  2317.0     0.000432    1778.05359   2301.99219
  2074.0     0.000482    1777.00085   2116.90039
  1957.0     0.000511    1775.95044   1973.99731
  1832.0     0.000546    1774.90247   1891.18286
  1676.0     0.000597    1773.85657   1851.09460
  1805.0     0.000554    1772.81311   1817.02014
  1741.0     0.000574    1771.77197   1807.29785
  1754.0     0.000570    1770.73279   1800.92517
  1760.0     0.000568    1769.69568   1796.16479
  1726.0     0.000579    1768.66052   1792.38062
  1787.0     0.000560    1767.62744   1789.26331
  1718.0     0.000582    1766.59619   1786.62598
  1747.0     0.000572    1765.56653   1784.34619
  1784.0     0.000561    1764.53882   1776.76733
  1720.0     0.000581    1763.51282   1775.16821
  1708.0     0.000585    1762.48828   1773.73535
  1693.0     0.000591    1761.46521   1772.44055
  1813.0     0.000552    1760.44373   1771.26331
  1763.0     0.000567    1759.42383   1770.25598
  1749.0     0.000572    1758.40515   1769.27759
  1808.0     0.000553    1757.38757   1768.38599
  1774.0     0.000564    1756.37134   1767.57739
  1730.0     0.000578    1755.35645   1772.69312
  1728.0     0.000579    1754.34241   1772.26453
  1793.0     0.000558    1753.32935   1771.93420
  1783.0     0.000561    1752.31738   1771.70850
  1737.0     0.000576    1751.30640   1771.59631
  1742.0     0.000574    1750.29626   1771.60864
  1763.0     0.000567    1749.28674   1771.76025
  1673.0     0.000598    1748.27783   1772.06909
  1746.0     0.000573    1747.26978   1772.55884
  1723.0     0.000580    1746.26233   1773.25867
  1745.0     0.000573    1745.25537   1774.20483
  1770.0     0.000565    1744.24878   1775.44507
  1759.0     0.000569    1743.24268   1777.04053
  1751.0     0.000571    1742.23694   1779.07373
  1746.0     0.000573    1741.23145   1781.66101
  1759.0     0.000569    1740.22607   1784.98865
  1762.0     0.000568    1739.22095   1789.37866
  1760.0     0.000568    1738.21594   1795.38379
  1721.0     0.000581    1737.21094   1803.86572
  1749.0     0.000572    1736.20581   1815.98999
  1868.0     0.000535    1735.20068   1833.15686
  1805.0     0.000554    1734.19543   1857.56409
  1903.0     0.000525    1733.18994   1892.81494
  1993.0     0.000502    1732.18408   1945.08472
  2096.0     0.000477    1731.17798   2022.58728
  2120.0     0.000472    1730.17163   2133.98413
  2334.0     0.000428    1729.16467   2287.60034
  2486.0     0.000402    1728.15710   2500.80615
  2778.0     0.000360    1727.14917   2823.69995
  3422.0     0.0002922   1726.14063   3310.16040
  4081.0     0.0002450   1725.13135   3986.57690
  4832.0     0.0002070   1724.12122   4761.73096
  5461.0     0.0001831   1723.11035   5344.02295
  5280.0     0.0001894   1722.09875   5291.12500
  4403.0     0.0002271   1721.08630   4478.80176
  3339.0     0.0002995   1720.07263   3443.09082
  2677.0     0.000374    1719.05798   2665.55054
  2228.0     0.000449    1718.04236   2236.10303
  2092.0     0.000478    1717.02576   2040.74866
  1895.0     0.000528    1716.00781   1959.05884
  1925.0     0.000519    1714.98853   1922.30847
  1891.0     0.000529    1713.96802   1904.32019
  1894.0     0.000528    1712.94629   1897.01465
  1916.0     0.000522    1711.92310   1898.06653
  2017.0     0.000496    1710.89832   1907.30151
  1956.0     0.000511    1709.87219   1926.36914
  2108.0     0.000474    1708.84460   1959.99768
  2178.0     0.000459    1707.81519   2018.75439
  2277.0     0.000439    1706.78406   2122.72437
  2554.0     0.000392    1705.75134   2304.30615
  2782.0     0.000359    1704.71704   2606.45703
  3275.0     0.0003053   1703.68066   3074.44849
  3925.0     0.0002548   1702.64246   3764.20068
  4618.0     0.0002165   1701.60242   4734.05713
  5797.0     0.0001725   1700.56042   5954.95508
  7286.0     0.0001372   1699.51648   7253.42139
  8207.0     0.0001218   1698.47021   8144.70020
  8046.0     0.0001243   1697.42200   7992.97266
  6600.0     0.0001515   1696.37170   6653.62158
  4888.0     0.0002046   1695.31934   4929.15039
  3443.0     0.0002904   1694.26440   3558.21631
  2756.0     0.000363    1693.20728   2722.38306
  2374.0     0.000421    1692.14783   2300.71045
  2175.0     0.000460    1691.08618   2098.87769
  2029.0     0.000493    1690.02185   1996.20898
  1923.0     0.000520    1688.95508   1934.50049
  1929.0     0.000518    1687.88586   1891.98621
  1811.0     0.000552    1686.81433   1860.60022
  1901.0     0.000526    1685.73975   1836.65271
  1916.0     0.000522    1684.66272   1818.01599
  1897.0     0.000527    1683.58313   1803.31360
  1903.0     0.000525    1682.50073   1791.61414
  1779.0     0.000562    1681.41553   1782.27563
  1838.0     0.000544    1680.32751   1774.85254
  1808.0     0.000553    1679.23657   1769.03687
  1810.0     0.000552    1678.14307   1770.21301
  1889.0     0.000529    1677.04639   1767.28564
  1856.0     0.000539    1675.94653   1765.59924
  1869.0     0.000535    1674.84399   1765.17371
  1739.0     0.000575    1673.73840   1766.10376
  1843.0     0.000543    1672.62964   1768.57837
  1807.0     0.000553    1671.51770   1772.92798
  1793.0     0.000558    1670.40271   1779.60974
  1842.0     0.000543    1669.28455   1789.91663
  1905.0     0.000525    1668.16321   1806.14978
  1842.0     0.000543    1667.03845   1833.50159
  1986.0     0.000504    1665.91052   1881.93018
  2089.0     0.000479    1664.77917   1967.67590
  2307.0     0.000433    1663.64478   2112.91431
  2388.0     0.000419    1662.50659   2339.61523
  2737.0     0.000365    1661.36523   2684.42725
  3174.0     0.0003151   1660.22034   3170.15894
  3792.0     0.0002637   1659.07214   3769.73877
  4469.0     0.0002238   1657.92017   4358.60400
  4790.0     0.0002088   1656.76465   4664.33203
  4493.0     0.0002226   1655.60571   4408.95996
  3688.0     0.0002711   1654.44324   3684.17920
  2993.0     0.0003341   1653.27698   2923.87573
  2459.0     0.000407    1652.10718   2384.44434
  2125.0     0.000471    1650.93359   2083.85645
  1972.0     0.000507    1649.75647   1941.49841
  1825.0     0.000548    1648.57544   1877.55469
  1952.0     0.000512    1647.39075   1846.84814
  1962.0     0.000510    1646.20215   1830.98291
  1856.0     0.000539    1645.01001   1823.70105
  1859.0     0.000538    1643.81384   1822.93481
  1769.0     0.000565    1642.61377   1828.13281
  1814.0     0.000551    1641.40991   1839.68408
  1881.0     0.000532    1640.20215   1859.22412
  1939.0     0.000516    1638.99060   1891.00513
  1970.0     0.000508    1637.77478   1944.85620
  2167.0     0.000461    1636.55518   2040.78870
  2321.0     0.000431    1635.33167   2212.36279
  2619.0     0.000382    1634.10425   2501.47876
  3062.0     0.0003266   1632.87256   2973.71118
  3635.0     0.0002751   1631.63696   3690.70776
  4645.0     0.0002153   1630.39722   4708.35303
  5985.0     0.0001671   1629.15369   5966.01514
  7298.0     0.0001370   1627.90564   7184.60840
  8081.0     0.0001237   1626.65381   7771.13818
  7124.0     0.0001404   1625.39771   7161.19092
  5697.0     0.0001755   1624.13770   5641.08398
  4119.0     0.0002428   1622.87317   4138.99658
  3130.0     0.0003195   1621.60474   3153.35693
  2794.0     0.000358    1620.33203   2696.39160
  2694.0     0.000371    1619.05530   2633.29126
  2954.0     0.0003385   1617.77417   2862.92407
  3438.0     0.0002909   1616.48889   3369.44922
  4183.0     0.0002391   1615.19946   4206.17871
  5161.0     0.0001938   1613.90588   5434.98535
  6647.0     0.0001504   1612.60779   6974.28027
  8310.0     0.0001203   1611.30554   8453.71680
  9257.0     0.0001080   1609.99915   9098.87695
  8399.0     0.0001191   1608.68835   8210.32910
  6212.0     0.0001610   1607.37341   6231.75146
  4353.0     0.0002297   1606.05408   4337.73486
  2982.0     0.0003353   1604.73059   3083.86304
  2382.0     0.000420    1603.40271   2427.71924
  2124.0     0.000471    1602.07056   2126.45996
  1978.0     0.000506    1600.73413   1982.91248
  1858.0     0.000538    1599.39331   1900.56470
  1889.0     0.000529    1598.04822   1844.84753
  1766.0     0.000566    1596.69897   1804.46631
  1686.0     0.000593    1595.34509   1773.64819
  1782.0     0.000561    1593.98706   1749.70044
  1723.0     0.000580    1592.62476   1731.80481
  1714.0     0.000583    1591.25818   1716.38733
  1677.0     0.000596    1589.88708   1703.69788
  1707.0     0.000586    1588.51172   1693.13647
  1751.0     0.000571    1587.13208   1684.27356
  1680.0     0.000595    1585.74829   1676.79749
  1767.0     0.000566    1584.35986   1668.05322
  1716.0     0.000583    1582.96729   1662.80017
  1675.0     0.000597    1581.57031   1658.40344
  1614.0     0.000620    1580.16931   1654.77405
  1610.0     0.000621    1578.76367   1651.85120
  1717.0     0.000582    1577.35376   1649.59949
  1638.0     0.000611    1575.93970   1648.00586
  1690.0     0.000592    1574.52124   1647.07886
  1678.0     0.000596    1573.09863   1646.85034
  1625.0     0.000615    1571.67163   1647.37671
  1657.0     0.000604    1570.24036   1648.74597
  1636.0     0.000611    1568.80481   1651.08337
  1697.0     0.000589    1567.36511   1654.56384
  1703.0     0.000587    1565.92102   1659.42871
  1741.0     0.000574    1564.47278   1666.01367
  1672.0     0.000598    1563.02039   1674.78906
  1728.0     0.000579    1561.56360   1690.32129
  1669.0     0.000599    1560.10278   1706.00452
  1828.0     0.000547    1558.63770   1727.37195
  1821.0     0.000549    1557.16833   1758.00427
  1896.0     0.000527    1555.69495   1805.68176
  2122.0     0.000471    1554.21729   1886.31763
  2287.0     0.000437    1552.73547   2028.33411
  2555.0     0.000391    1551.24963   2275.75684
  2900.0     0.0003448   1549.75977   2685.79126
  3520.0     0.0002841   1548.26550   3310.71729
  4531.0     0.0002207   1546.76721   4216.84521
  5476.0     0.0001826   1545.26489   5365.61328
  6408.0     0.0001561   1543.75879   6502.41406
  7001.0     0.0001428   1542.24817   7178.02832
  6793.0     0.0001472   1540.73376   6852.12158
  5386.0     0.0001857   1539.21533   5593.97656
  4012.0     0.0002493   1537.69299   4153.86182
  2862.0     0.0003494   1536.16663   3063.53198
  2357.0     0.000424    1534.63623   2412.72998
  2071.0     0.000483    1533.10193   2079.01440
  1845.0     0.000542    1531.56372   1915.03552
  1765.0     0.000567    1530.02173   1828.57190
  1730.0     0.000578    1528.47571   1772.61523
  1762.0     0.000568    1526.92590   1742.63184
  1736.0     0.000576    1525.37231   1728.19434
  1669.0     0.000599    1523.81494   1729.69336
  1752.0     0.000571    1522.25366   1751.47278
  1817.0     0.000550    1520.68860   1800.89575
  1786.0     0.000560    1519.11987   1889.66968
  2065.0     0.000484    1517.54749   2027.73083
  2231.0     0.000448    1515.97131   2213.49585
  2327.0     0.000430    1514.39148   2420.33960
  2514.0     0.000398    1512.80798   2607.31567
  2675.0     0.000374    1511.22095   2762.99902
  2910.0     0.0003436   1509.63025   2899.43286
  3020.0     0.0003311   1508.03601   2966.67358
  2868.0     0.0003487   1506.43823   2846.94873
  2475.0     0.000404    1504.83704   2542.20190
  2112.0     0.000473    1503.23218   2197.10327
  1799.0     0.000556    1501.62402   1935.92273
  1780.0     0.000562    1500.01233   1779.81372
  1732.0     0.000577    1498.39722   1701.29907
  1659.0     0.000603    1496.77881   1665.83240
  1542.0     0.000649    1495.15698   1650.82605
  1591.0     0.000629    1493.53186   1646.08618
  1612.0     0.000620    1491.90356   1648.28296
  1641.0     0.000609    1490.27197   1657.17883
  1650.0     0.000606    1488.63708   1674.71619
  1673.0     0.000598    1486.99902   1706.23975
  1810.0     0.000552    1485.35779   1763.30347
  1946.0     0.000514    1483.71350   1867.26367
  2126.0     0.000470    1482.06604   2052.38525
  2398.0     0.000417    1480.41553   2364.70874
  2852.0     0.0003506   1478.76196   2849.63208
  3609.0     0.0002771   1477.10547   3540.53003
  4417.0     0.0002264   1475.44604   4395.28271
  5148.0     0.0001943   1473.78357   5207.80908
  5536.0     0.0001806   1472.11816   5633.44531
  5181.0     0.0001930   1470.45007   5313.06445
  4278.0     0.0002338   1468.77905   4365.62988
  3183.0     0.0003142   1467.10522   3332.71362
  2529.0     0.000395    1465.42859   2559.23608
  2042.0     0.000490    1463.74939   2095.80322
  1862.0     0.000537    1462.06738   1856.55212
  1694.0     0.000590    1460.38269   1739.13733
  1670.0     0.000599    1458.69543   1676.85803
  1634.0     0.000612    1457.00549   1638.47559
  1663.0     0.000601    1455.31323   1617.97937
  1531.0     0.000653    1453.61829   1598.67908
  1579.0     0.000633    1451.92102   1584.28699
  1576.0     0.000635    1450.22119   1568.53906
  1613.0     0.000620    1448.51904   1561.01477
  1522.0     0.000657    1446.81458   1555.72021
  1563.0     0.000640    1445.10767   1552.55127
  1567.0     0.000638    1443.39856   1551.48096
  1555.0     0.000643    1441.68726   1552.77075
  1570.0     0.000637    1439.97375   1557.16431
  1485.0     0.000673    1438.25806   1566.28906
  1553.0     0.000644    1436.54016   1581.21704
  1595.0     0.000627    1434.82031   1604.34583
  1552.0     0.000644    1433.09839   1637.57996
  1682.0     0.000595    1431.37451   1680.62158
  1609.0     0.000622    1429.64856   1726.99573
  1663.0     0.000601    1427.92090   1766.00500
  1759.0     0.000569    1426.19116   1788.60718
  1802.0     0.000555    1424.45959   1809.26428
  1910.0     0.000524    1422.72632   1867.33923
  2116.0     0.000473    1420.99133   2014.72803
  2476.0     0.000404    1419.25452   2324.79712
  3092.0     0.0003234   1417.51611   2902.94849
  4097.0     0.0002441   1415.77600   3873.97168
  5345.0     0.0001871   1414.03442   5364.14648
  7324.0     0.0001365   1412.29126   7330.96436
  9428.0     0.0001061   1410.54663   9339.01855
  10510.0    0.0000951   1408.80042   10391.70020
  9512.0     0.0001051   1407.05298   9477.58691
  7010.0     0.0001427   1405.30408   7050.29932
  4706.0     0.0002125   1403.55383   4669.66113
  3245.0     0.0003082   1401.80237   3108.47754
  2329.0     0.000429    1400.04956   2315.76123
  1866.0     0.000536    1398.29565   1968.23352
  1738.0     0.000575    1396.54053   1811.72266
  1678.0     0.000596    1394.78442   1726.99573
  1641.0     0.000609    1393.02710   1672.55750
  1642.0     0.000609    1391.26892   1634.81689
  1626.0     0.000615    1389.50964   1608.20850
  1604.0     0.000623    1387.74939   1589.76355
  1558.0     0.000642    1385.98840   1577.73816
  1556.0     0.000643    1384.22656   1571.14648
  1613.0     0.000620    1382.46387   1569.55127
  1535.0     0.000651    1380.70032   1572.98071
  1570.0     0.000637    1378.93616   1581.94409
  1552.0     0.000644    1377.17151   1597.58594
  1534.0     0.000652    1375.40601   1622.21362
  1648.0     0.000607    1373.64001   1657.07190
  1724.0     0.000580    1371.87341   1721.78345
  1928.0     0.000519    1370.10645   1838.21118
  2140.0     0.000467    1368.33911   2055.29565
  2507.0     0.000399    1366.57117   2452.60181
  3202.0     0.0003123   1364.80310   3135.28516
  4250.0     0.0002353   1363.03455   4202.95703
  5616.0     0.0001781   1361.26587   5707.09180
  7391.0     0.0001353   1359.49695   7430.65186
  8694.0     0.0001150   1357.72791   8784.41992
  8979.0     0.0001114   1355.95862   8909.94531
  7461.0     0.0001340   1354.18945   7479.92725
  5258.0     0.0001902   1352.42004   5445.58301
  3832.0     0.0002610   1350.65076   3799.14551
  2841.0     0.000352    1348.88159   2804.23877
  2301.0     0.000435    1347.11255   2305.54028
  2046.0     0.000489    1345.34351   2085.27808
  1985.0     0.000504    1343.57483   2011.07153
  1963.0     0.000509    1341.80627   2008.04016
  1909.0     0.000524    1340.03821   2014.52161
  1901.0     0.000526    1338.27026   1968.00647
  1790.0     0.000559    1336.50281   1846.72156
  1671.0     0.000598    1334.73572   1702.24219
  1439.0     0.000695    1332.96924   1585.96008
  1381.0     0.000724    1331.20313   1510.69312
  1390.0     0.000719    1329.43762   1467.37183
  1357.0     0.000737    1327.67273   1442.44604
  1370.0     0.000730    1325.90857   1427.01074
  1349.0     0.000741    1324.14514   1416.97729
  1357.0     0.000737    1322.38232   1411.59338
  1380.0     0.000725    1320.62036   1411.90540
  1411.0     0.000709    1318.85925   1420.07813
  1426.0     0.000701    1317.09912   1438.41772
  1432.0     0.000698    1315.33972   1467.85730
  1507.0     0.000664    1313.58142   1505.18286
  1585.0     0.000631    1311.82397   1539.12268
  1626.0     0.000615    1310.06787   1551.96252
  1507.0     0.000664    1308.31274   1522.49219
  1516.0     0.000660    1306.55872   1471.77600
  1418.0     0.000705    1304.80579   1419.08594
  1364.0     0.000733    1303.05444   1379.08862
  1335.0     0.000749    1301.30420   1353.65698
  1342.0     0.000745    1299.55518   1338.84058
  1318.0     0.000759    1297.80762   1329.97119
  1307.0     0.000765    1296.06152   1323.92664
  1267.0     0.000789    1294.31689   1319.18250
  1367.0     0.000732    1292.57373   1315.11609
  1323.0     0.000756    1290.83203   1311.47498
  1204.0     0.000831    1289.09216   1308.13733
  1313.0     0.000762    1287.35376   1305.02905
  1304.0     0.000767    1285.61707   1302.10120
  1335.0     0.000749    1283.88196   1299.31812
  1255.0     0.000797    1282.14880   1296.65344
  1263.0     0.000792    1280.41748   1294.08777
  1277.0     0.000783    1278.68787   1291.60547
  1333.0     0.000750    1276.96021   1289.19434
  1223.0     0.000818    1275.23438   1286.84521
  1342.0     0.000745    1273.51086   1284.55042
  1245.0     0.000803    1271.78906   1282.30322
  1183.0     0.000845    1270.06934   1280.09814
  1276.0     0.000784    1268.35181   1277.93115
  1221.0     0.000819    1266.63647   1275.79871
  1267.0     0.000789    1264.92334   1273.69690
  1280.0     0.000781    1263.21228   1271.62292
  1294.0     0.000773    1261.50354   1269.57483
  1330.0     0.000752    1259.79724   1267.55066
  1198.0     0.000835    1258.09314   1259.53894
  1277.0     0.000783    1256.39148   1257.76282
  1240.0     0.000806    1254.69214   1255.99475
  1265.0     0.000791    1252.99548   1254.23474
  1267.0     0.000789    1251.30127   1252.48169
  1326.0     0.000754    1249.60950   1250.58057
  1287.0     0.000777    1247.92041   1248.87903
  1195.0     0.000837    1246.23401   1247.15149
  1268.0     0.000789    1244.55017   1245.42944
  1211.0     0.000826    1242.86902   1243.71277
  1199.0     0.000834    1241.19067   1241.62500
  1221.0     0.000819    1239.51501   1239.93152
  1131.0     0.000884    1237.84241   1238.24231
  1301.0     0.000769    1236.17249   1236.55725
  1236.0     0.000809    1234.50549   1234.87598
  1216.0     0.000822    1232.84143   1233.19897
  1251.0     0.000799    1231.18042   1231.52600
  1243.0     0.000805    1229.52234   1229.85681
  1244.0     0.000804    1227.86731   1228.19153
  1222.0     0.000818    1226.21521   1226.53015
  1237.0     0.000808    1224.56653   1224.87292
  1282.0     0.000780    1222.92090   1223.21936
  1187.0     0.000842    1221.27832   1221.56958
  1257.0     0.000796    1219.63904   1219.92371
  1203.0     0.000831    1218.00317   1218.28198
  1203.0     0.000831    1216.37036   1216.64380
  1248.0     0.000801    1214.74097   1215.00964
  1192.0     0.000839    1213.11487   1213.37927
  1210.0     0.000826    1211.49243   1211.75317
  1233.0     0.000811    1209.87329   1210.16809
  1257.0     0.000796    1208.25745   1208.55078
  1301.0     0.000769    1206.64526   1206.93762
  1222.0     0.000818    1205.03662   1205.32861
  1276.0     0.000784    1203.43152   1204.11963
  1195.0     0.000837    1201.82996   1206.06812
  1232.0     0.000812    1200.23193   1204.61194
  1160.0     0.000862    1198.63770   1203.16785
  1174.0     0.000852    1197.04724   1201.73621
  1187.0     0.000842    1195.46045   1200.31787
  1163.0     0.000860    1193.87732   1198.77722
  1144.0     0.000874    1192.29797   1197.39172
  1209.0     0.000827    1190.72253   1196.02173
  1195.0     0.000837    1189.15088   1194.66833
  1187.0     0.000842    1187.58301   1193.33264
  1162.0     0.000861    1186.01917   1192.01599
  1230.0     0.000813    1184.45935   1190.71997
  1233.0     0.000811    1182.90332   1189.44543
  1221.0     0.000819    1181.35132   1188.19458
  1184.0     0.000845    1179.80322   1186.96960
  1141.0     0.000876    1178.25952   1185.77197
  1270.0     0.000787    1176.71960   1184.60461
  1254.0     0.000797    1175.18372   1183.47021
  1244.0     0.000804    1173.65210   1182.37219
  1221.0     0.000819    1172.12476   1181.31384
  1175.0     0.000851    1170.60144   1180.29919
  1175.0     0.000851    1169.08228   1180.87231
  1228.0     0.000814    1167.56738   1180.00598
  1161.0     0.000861    1166.05676   1179.20264
  1213.0     0.000824    1164.55042   1178.46973
  1148.0     0.000871    1163.04834   1182.57361
  1192.0     0.000839    1161.55066   1182.18323
  1170.0     0.000855    1160.05725   1181.90686
  1195.0     0.000837    1158.56836   1181.76160
  1148.0     0.000871    1157.08362   1181.76880
  1183.0     0.000845    1155.60339   1181.95654
  1200.0     0.000833    1154.12769   1182.36365
  1190.0     0.000840    1152.65649   1183.05127
  1201.0     0.000833    1151.18958   1184.12854
  1205.0     0.000830    1149.72742   1185.80127
  1232.0     0.000812    1148.26965   1188.43652
  1240.0     0.000806    1146.81653   1199.14404
  1226.0     0.000816    1145.36780   1205.90308
  1253.0     0.000798    1143.92371   1215.66638
  1269.0     0.000788    1142.48425   1228.39148
  1176.0     0.000850    1141.04956   1242.91565
  1240.0     0.000806    1139.61926   1255.77368
  1265.0     0.000791    1138.19373   1262.50220
  1261.0     0.000793    1136.77283   1262.05176
  1166.0     0.000858    1135.35681   1263.05542
  1242.0     0.000805    1133.94543   1264.91870
  1243.0     0.000805    1132.53870   1273.97449
  1312.0     0.000762    1131.13672   1291.79626
  1330.0     0.000752    1129.73962   1321.24744
  1424.0     0.000702    1128.34729   1370.33740
  1493.0     0.000670    1126.95959   1457.93567
  1730.0     0.000578    1125.57678   1621.12891
  2005.0     0.000499    1124.19885   1920.63367
  2483.0     0.000403    1122.82593   2430.01367
  3135.0     0.0003190   1121.45752   3196.98291
  4086.0     0.0002447   1120.09412   4156.34863
  4937.0     0.0002026   1118.73572   5044.61133
  5266.0     0.0001899   1117.38220   5411.82080
  4664.0     0.0002144   1116.03345   4906.72266
  3729.0     0.0002682   1114.68970   3836.22900
  2800.0     0.000357    1113.35083   2818.00024
  2145.0     0.000466    1112.01697   2137.55957
  1789.0     0.000559    1110.68799   1788.41003
  1690.0     0.000592    1109.36401   1658.95801
  1674.0     0.000597    1108.04504   1648.16541
  1722.0     0.000581    1106.73108   1696.53784
  1757.0     0.000569    1105.42212   1772.16138
  1831.0     0.000546    1104.11804   1845.03650
  1849.0     0.000541    1102.81909   1870.17297
  1854.0     0.000539    1101.52515   1816.99756
  1654.0     0.000605    1100.23621   1709.74243
  1605.0     0.000623    1098.95227   1608.43433
  1539.0     0.000650    1097.67346   1543.37170
  1437.0     0.000696    1096.39978   1526.34460
  1570.0     0.000637    1095.13098   1560.03455
  1719.0     0.000582    1093.86719   1657.85510
  1901.0     0.000526    1092.60864   1859.84326
  2278.0     0.000439    1091.35510   2243.09790
  2968.0     0.0003369   1090.10681   2911.60596
  4009.0     0.0002494   1088.86340   3938.83447
  5455.0     0.0001833   1087.62500   5273.91309
  6772.0     0.0001477   1086.39185   6579.96631
  7295.0     0.0001371   1085.16394   7253.05029
  6680.0     0.0001497   1083.94092   6759.11426
  5463.0     0.0001830   1082.72302   5437.54932
  4265.0     0.0002345   1081.51025   4194.73535
  3663.0     0.0002730   1080.30273   3543.72412
  3732.0     0.0002680   1079.10010   3587.64526
  4460.0     0.0002242   1077.90271   4275.64404
  5611.0     0.0001782   1076.71045   5554.90283
  7388.0     0.0001354   1075.52332   7312.87842
  9395.0     0.0001064   1074.34119   9280.44238
  10720.0    0.0000933   1073.16418   10908.94434
  11329.0    0.0000883   1071.99231   11400.90918
  10043.0    0.0000996   1070.82568   10061.75488
  7627.0     0.0001311   1069.66394   7574.20361
  5562.0     0.0001798   1068.50745   5416.68555
  4388.0     0.0002279   1067.35608   4280.21191
  4092.0     0.0002444   1066.20984   4114.97607
  4451.0     0.0002247   1065.06860   4559.18555
  4985.0     0.0002006   1063.93262   5156.54297
  5277.0     0.0001895   1062.80151   5384.85205
  4945.0     0.0002022   1061.67554   4931.01270
  3892.0     0.0002569   1060.55493   4029.94604
  3126.0     0.0003199   1059.43921   3214.84106
  2865.0     0.0003490   1058.32849   2792.98096
  2923.0     0.0003421   1057.22290   2861.95288
  3505.0     0.0002853   1056.12256   3424.18896
  4373.0     0.0002287   1055.02698   4406.23633
  5463.0     0.0001830   1053.93665   5567.29004
  6242.0     0.0001602   1052.85132   6398.87256
  6250.0     0.0001600   1051.77112   6283.27637
  4901.0     0.0002040   1050.69580   5145.45898
  3597.0     0.0002780   1049.62561   3730.36816
  2592.0     0.000386    1048.56030   2636.95386
  1987.0     0.000503    1047.50024   1988.74695
  1758.0     0.000569    1046.44507   1668.01880
  1466.0     0.000682    1045.39490   1522.27576
  1407.0     0.000711    1044.34973   1455.34473
  1284.0     0.000779    1043.30957   1427.59937
  1415.0     0.000707    1042.27429   1431.60742
  1470.0     0.000680    1041.24402   1478.52051
  1629.0     0.000614    1040.21863   1595.61133
  1834.0     0.000545    1039.19836   1823.54358
  2246.0     0.000445    1038.18274   2196.93945
  2672.0     0.000374    1037.17224   2705.01953
  3338.0     0.0002996   1036.16650   3258.98901
  3502.0     0.0002856   1035.16565   3630.92310
  3495.0     0.0002861   1034.16992   3564.46313
  3028.0     0.0003303   1033.17883   3075.94067
  2503.0     0.000400    1032.19263   2509.40796
  2148.0     0.000466    1031.21118   2143.59375
  2111.0     0.000474    1030.23474   2071.49512
  2276.0     0.000439    1029.26306   2279.44336
  2663.0     0.000376    1028.29602   2691.29272
  3104.0     0.0003222   1027.33386   3177.94604
  3499.0     0.0002858   1026.37659   3507.77808
  3396.0     0.0002945   1025.42383   3429.20313
  2708.0     0.000369    1024.47595   2936.18335
  2222.0     0.000450    1023.53265   2319.96533
  1811.0     0.000552    1022.59424   1822.90027
  1507.0     0.000664    1021.66034   1506.45447
  1316.0     0.000760    1020.73120   1334.23022
  1220.0     0.000820    1019.80664   1246.63965
  1160.0     0.000862    1018.88690   1199.60303
  1160.0     0.000862    1017.97156   1170.52271
  1123.0     0.000890    1017.06085   1150.12085
  1142.0     0.000876    1016.15466   1134.80542
  1140.0     0.000877    1015.25323   1122.99304
  1132.0     0.000883    1014.35620   1113.84778
  1111.0     0.000900    1013.46368   1106.93018
  1149.0     0.000870    1012.57562   1102.10815
  1113.0     0.000898    1011.69208   1099.52246
  1085.0     0.000922    1010.81311   1099.45691
  1119.0     0.000894    1009.93848   1102.02576
  1107.0     0.000903    1009.06824   1106.73572
  1115.0     0.000897    1008.20239   1112.24438
  1088.0     0.000919    1007.34094   1119.38513
  1158.0     0.000864    1006.48389   1126.56323
  1122.0     0.000891    1005.63116   1143.88599
  1216.0     0.000822    1004.78259   1171.36670
  1283.0     0.000779    1003.93854   1247.47217
  1414.0     0.000707    1003.09863   1373.25867
  1596.0     0.000627    1002.26300   1548.50232
  1739.0     0.000575    1001.43146   1748.28601
  1973.0     0.000507    1000.60431   1909.91150
  1878.0     0.000532    999.78119    1942.33044
  1782.0     0.000561    998.96228    1804.50183
  1554.0     0.000644    998.14734    1584.31934
  1293.0     0.000773    997.33679    1381.93323
  1247.0     0.000802    996.53009    1241.11011
  1183.0     0.000845    995.72754    1160.53308
  1138.0     0.000879    994.92883    1121.69385
  1056.0     0.000947    994.13446    1106.94800
  1113.0     0.000898    993.34375    1106.39136
  1134.0     0.000882    992.55713    1117.22729
  1085.0     0.000922    991.77435    1141.37646
  1203.0     0.000831    990.99554    1185.12732
  1232.0     0.000812    990.22052    1260.99036
  1351.0     0.000740    989.44940    1392.30029
  1644.0     0.000608    988.68207    1607.08606
  1996.0     0.000501    987.91858    1930.57458
  2391.0     0.000418    987.15881    2337.56250
  2852.0     0.0003506   986.40277    2705.91870
  2946.0     0.0003394   985.65045    2809.07910
  2538.0     0.000394    984.90179    2530.34131
  2064.0     0.000484    984.15680    2047.40320
  1626.0     0.000615    983.41541    1619.56812
  1360.0     0.000735    982.67767    1342.74512
  1224.0     0.000817    981.94336    1197.72302
  1092.0     0.000916    981.21271    1130.65198
  1131.0     0.000884    980.48553    1098.56580
  1079.0     0.000927    979.76184    1086.94800
  1091.0     0.000917    979.04150    1070.15283
  1016.0     0.000984    978.32471    1060.42810
  1072.0     0.000933    977.61121    1052.63525
  1013.0     0.000987    976.90112    1047.71326
  1080.0     0.000926    976.19434    1045.05310
  991.0      0.001009    975.49084    1044.15808
  1034.0     0.000967    974.79065    1044.77283
  969.0      0.001032    974.09363    1046.86511
  1007.0     0.000993    973.39984    1050.75317
  999.0      0.001001    972.70923    1057.60010
  983.0      0.001017    972.02179    1065.83972
  1026.0     0.000975    971.33740    1077.72852
  1041.0     0.000961    970.65625    1095.91113
  1083.0     0.000923    969.97803    1125.78223
  1180.0     0.000847    969.30280    1180.46814
  1286.0     0.000778    968.63055    1285.19373
  1487.0     0.000672    967.96130    1480.23120
  1862.0     0.000537    967.29492    1809.65002
  2461.0     0.000406    966.63147    2281.47314
  2887.0     0.0003464   965.97083    2826.47803
  3202.0     0.0003123   965.31317    3249.21191
  3203.0     0.0003122   964.65820    3274.95337
  2694.0     0.000371    964.00592    2837.92969
  2031.0     0.000492    963.35645    2227.69678
  1622.0     0.000617    962.70966    1725.17957
  1359.0     0.000736    962.06549    1410.37598
  1181.0     0.000847    961.42395    1247.26245
  1078.0     0.000928    960.78497    1171.56824
  1108.0     0.000903    960.14874    1136.46631
  1077.0     0.000929    959.51495    1119.09216
  1128.0     0.000887    958.88348    1110.54565
  1137.0     0.000880    958.25470    1107.94666
  1158.0     0.000864    957.62823    1110.40283
  1165.0     0.000858    957.00415    1119.18542
  1167.0     0.000857    956.38245    1133.42261
  1214.0     0.000824    955.76300    1158.06274
  1206.0     0.000829    955.14594    1202.36536
  1226.0     0.000816    954.53119    1286.15137
  1561.0     0.000641    953.91858    1441.55823
  1759.0     0.000569    953.30817    1712.37146
  2144.0     0.000466    952.69989    2123.92065
  2702.0     0.000370    952.09375    2639.55396
  3187.0     0.0003138   951.48969    3124.62012
  3398.0     0.0002943   950.88770    3331.00830
  3101.0     0.0003225   950.28760    3089.13599
  2481.0     0.000403    949.68970    2562.64355
  2034.0     0.000492    949.09369    2062.92773
  1700.0     0.000588    948.49945    1740.84790
  1611.0     0.000621    947.90723    1604.20288
  1605.0     0.000623    947.31671    1630.69702
  1932.0     0.000518    946.72809    1824.61279
  2435.0     0.000411    946.14130    2257.01196
  3136.0     0.0003189   945.55615    3046.57446
  4368.0     0.0002289   944.97284    4271.57031
  5838.0     0.0001713   944.39117    5839.00732
  7188.0     0.0001391   943.81097    7344.17725
  7891.0     0.0001267   943.23248    8057.16113
  7174.0     0.0001394   942.65552    7482.23535
  5734.0     0.0001744   942.08014    5984.46777
  4189.0     0.0002387   941.50623    4343.36475
  2995.0     0.0003339   940.93372    3100.20581
  2535.0     0.000394    940.36267    2403.54004
  2213.0     0.000452    939.79315    2159.69043
  2389.0     0.000419    939.22485    2246.91772
  2700.0     0.000370    938.65790    2599.90894
  3340.0     0.0002994   938.09216    3188.38037
  4215.0     0.0002372   937.52771    3952.84180
  4862.0     0.0002057   936.96448    4741.79004
  5334.0     0.0001875   936.40247    5234.07666
  5140.0     0.0001946   935.84155    5074.16699
  4150.0     0.0002410   935.28192    4289.15430
  3138.0     0.0003187   934.72314    3329.55981
  2529.0     0.000395    934.16553    2563.92285
  2130.0     0.000469    933.60883    2115.82739
  1934.0     0.000517    933.05316    1969.20825
  2164.0     0.000462    932.49835    2055.54541
  2255.0     0.000443    931.94452    2286.29663
  2526.0     0.000396    931.39154    2553.94995
  2897.0     0.0003452   930.83948    2750.06665
  2809.0     0.000356    930.28815    2739.98242
  2609.0     0.000383    929.73749    2504.97437
  2232.0     0.000448    929.18762    2192.71167
  1906.0     0.000525    928.63843    1915.31702
  1740.0     0.000575    928.08997    1707.69653
  1642.0     0.000609    927.54205    1586.79285
  1658.0     0.000603    926.99475    1560.00134
  1751.0     0.000571    926.44806    1627.50659
  1977.0     0.000506    925.90198    1791.19592
  2112.0     0.000473    925.35620    2041.29773
  2428.0     0.000412    924.81097    2327.67065
  2523.0     0.000396    924.26605    2537.10132
  2511.0     0.000398    923.72162    2565.26440
  2458.0     0.000407    923.17761    2453.19458
  2361.0     0.000424    922.63373    2321.49072
  2287.0     0.000437    922.09033    2170.61499
  1971.0     0.000507    921.54718    1944.19946
  1733.0     0.000577    921.00415    1688.44238
  1502.0     0.000666    920.46136    1495.08740
  1393.0     0.000718    919.91870    1413.27441
  1449.0     0.000690    919.37616    1455.85315
  1718.0     0.000582    918.83368    1633.05286
  1997.0     0.000501    918.29132    1959.07922
  2487.0     0.000402    917.74896    2400.70483
  2913.0     0.0003433   917.20667    2847.93970
  3163.0     0.0003162   916.66425    3089.10107
  2974.0     0.0003362   916.12177    2965.99878
  2560.0     0.000391    915.57916    2627.70142
  2509.0     0.000399    915.03644    2389.00366
  2434.0     0.000411    914.49359    2409.64429
  2776.0     0.000360    913.95050    2672.47803
  3010.0     0.0003322   913.40710    3051.09033
  3502.0     0.0002856   912.86353    3371.47119
  3627.0     0.0002757   912.31976    3563.70923
  3764.0     0.0002657   911.77551    3756.29736
  4078.0     0.0002452   911.23096    4064.43506
  4203.0     0.0002379   910.68597    4322.89600
  4250.0     0.0002353   910.14063    4197.82471
  3494.0     0.0002862   909.59479    3607.73169
  2723.0     0.000367    909.04846    2891.20337
  2368.0     0.000422    908.50165    2343.93848
  2067.0     0.000484    907.95441    2010.56958
  1831.0     0.000546    907.40649    1791.64038
  1629.0     0.000614    906.85797    1593.55493
  1425.0     0.000702    906.30878    1408.62354
  1268.0     0.000789    905.75903    1261.51257
  1112.0     0.000899    905.20850    1160.03613
  1094.0     0.000914    904.65723    1096.68250
  1057.0     0.000946    904.10529    1058.46460
  1114.0     0.000898    903.55267    1034.31726
  1065.0     0.000939    902.99908    1017.56415
  1022.0     0.000978    902.44470    1004.94318
  1002.0     0.000998    901.88953    994.96637
  981.0      0.001019    901.33331    986.88940
  986.0      0.001014    900.77631    980.27094
  941.0      0.001063    900.21826    974.81451
  978.0      0.001022    899.65936    970.31049
  978.0      0.001022    899.09937    966.60706
  981.0      0.001019    898.53845    963.59460
  997.0      0.001003    897.97644    957.49182
  997.0      0.001003    897.41327    955.75275
  1045.0     0.000957    896.84906    954.53625
  953.0      0.001049    896.28369    953.82727
  951.0      0.001052    895.71716    953.62750
  947.0      0.001056    895.14948    955.21741
  990.0      0.001010    894.58051    956.14648
  1000.0     0.001000    894.01044    957.69800
  1000.0     0.001000    893.43896    959.95374
  953.0      0.001049    892.86633    963.02679
  974.0      0.001027    892.29224    965.91772
  965.0      0.001036    891.71692    971.94269
  963.0      0.001038    891.14020    980.11499
  1031.0     0.000970    890.56207    986.96625
  1059.0     0.000944    889.98254    998.16919
  1007.0     0.000993    889.40173    1012.77612
  1054.0     0.000949    888.81927    1032.36206
  1052.0     0.000951    888.23541    1059.72607
  1107.0     0.000903    887.64996    1099.95789
  1226.0     0.000816    887.06305    1162.38269
  1260.0     0.000794    886.47461    1264.10559
  1487.0     0.000672    885.88452    1435.64209
  1867.0     0.000536    885.29291    1729.33484
  2262.0     0.000442    884.69965    2217.12842
  3173.0     0.0003152   884.10486    2961.75146
  4181.0     0.0002392   883.50830    3939.77441
  5241.0     0.0001908   882.91010    4950.31445
  5663.0     0.0001766   882.31012    5565.89893
  5277.0     0.0001895   881.70844    5341.34961
  4017.0     0.0002489   881.10504    4362.59521
  3065.0     0.0003263   880.49988    3209.37061
  2187.0     0.000457    879.89294    2291.22559
  1698.0     0.000589    879.28430    1704.78125
  1340.0     0.000746    878.67377    1382.98352
  1147.0     0.000872    878.06134    1219.28601
  1125.0     0.000889    877.44702    1133.25720
  1043.0     0.000959    876.83087    1082.12183
  1038.0     0.000963    876.21283    1047.58179
  1025.0     0.000976    875.59290    1022.37885
  1080.0     0.000926    874.97095    1003.31573
  1001.0     0.000999    874.34717    988.66528
  919.0      0.001088    873.72137    977.34308
  1002.0     0.000998    873.09357    968.63947
  953.0      0.001049    872.46381    962.14996
  959.0      0.001043    871.83197    957.84619
  955.0      0.001047    871.19812    956.32288
  958.0      0.001044    870.56213    959.42786
  930.0      0.001075    869.92419    968.41620
  992.0      0.001008    869.28406    985.64392
  1019.0     0.000981    868.64203    1010.45959
  1089.0     0.000918    867.99780    1037.05859
  1024.0     0.000977    867.35132    1056.47693
  1102.0     0.000907    866.70276    1052.58545
  1022.0     0.000978    866.05212    1029.61438
  1023.0     0.000978    865.39917    1000.51917
  987.0      0.001013    864.74414    979.10748
  1041.0     0.000961    864.08685    967.70667
  969.0      0.001032    863.42749    966.40875
  954.0      0.001048    862.76581    969.41772
  972.0      0.001029    862.10187    977.51740
  1026.0     0.000975    861.43567    991.36438
  1037.0     0.000964    860.76721    1014.66980
  1103.0     0.000907    860.09644    1055.66895
  1121.0     0.000892    859.42346    1127.97717
  1259.0     0.000794    858.74817    1247.70618
  1522.0     0.000657    858.07068    1422.10779
  1688.0     0.000592    857.39081    1630.51440
  2009.0     0.000498    856.70856    1825.48828
  1986.0     0.000504    856.02393    1943.83350
  1967.0     0.000508    855.33704    1954.93420
  1921.0     0.000521    854.64771    1954.39258
  2049.0     0.000488    853.95605    2047.08386
  2215.0     0.000451    853.26202    2245.69189
  2500.0     0.000400    852.56561    2490.12793
  2676.0     0.000374    851.86694    2692.72095
  2778.0     0.000360    851.16583    2796.77246
  2908.0     0.0003439   850.46216    2885.49683
  3008.0     0.0003324   849.75616    3119.16919
  3420.0     0.0002924   849.04773    3562.16260
  4111.0     0.0002432   848.33685    4107.10156
  4570.0     0.0002188   847.62360    4506.05811
  4433.0     0.0002256   846.90784    4431.90771
  3856.0     0.0002593   846.18982    3804.03711
  2768.0     0.000361    845.46918    2963.85522
  2226.0     0.000449    844.74609    2231.40552
  1678.0     0.000596    844.02051    1717.76160
  1357.0     0.000737    843.29254    1406.59546
  1184.0     0.000845    842.56201    1234.39978
  1130.0     0.000885    841.82910    1140.41040
  1062.0     0.000942    841.09369    1086.63037
  1013.0     0.000987    840.35590    1053.13464
  1018.0     0.000982    839.61548    1030.84436
  949.0      0.001054    838.87262    1015.79071
  909.0      0.001100    838.12720    1006.18848
  992.0      0.001008    837.37933    1001.27002
  996.0      0.001004    836.62897    1001.00208
  1044.0     0.000958    835.87616    1006.51935
  996.0      0.001004    835.12079    1017.59344
  989.0      0.001011    834.36292    1047.91858
  1166.0     0.000858    833.60272    1106.90271
  1213.0     0.000824    832.83990    1210.06201
  1381.0     0.000724    832.07446    1363.39258
  1597.0     0.000626    831.30664    1547.99023
  1719.0     0.000582    830.53625    1711.93799
  1838.0     0.000544    829.76349    1798.60242
  1875.0     0.000533    828.98810    1836.37549
  2056.0     0.000486    828.21027    1921.87439
  2250.0     0.000444    827.43005    2112.34082
  2526.0     0.000396    826.64722    2425.42896
  3015.0     0.0003317   825.86194    2893.58667
  3763.0     0.0002657   825.07410    3602.87085
  4747.0     0.0002107   824.28381    4524.63184
  5478.0     0.0001825   823.49103    5408.24609
  5986.0     0.0001671   822.69574    5806.76123
  5632.0     0.0001776   821.89801    5420.72363
  4488.0     0.0002228   821.09790    4394.55273
  3112.0     0.0003213   820.29529    3203.24927
  2157.0     0.000464    819.49011    2259.50317
  1557.0     0.000642    818.68250    1667.03723
  1263.0     0.000792    817.87244    1351.14014
  1053.0     0.000950    817.06000    1194.78198
  1060.0     0.000943    816.24500    1116.84424
  986.0      0.001014    815.42761    1074.39258
  992.0      0.001008    814.60779    1049.29248
  1014.0     0.000986    813.78571    1032.00830
  1022.0     0.000978    812.96106    1020.68408
  1007.0     0.000993    812.13397    1018.07025
  1031.0     0.000970    811.30450    1026.45703
  1112.0     0.000899    810.47266    1042.21423
  1106.0     0.000904    809.63843    1056.98157
  1117.0     0.000895    808.80176    1060.41821
  1117.0     0.000895    807.96277    1052.42029
  1119.0     0.000894    807.12158    1051.35083
  1115.0     0.000897    806.27783    1078.30872
  1143.0     0.000875    805.43176    1155.64795
  1348.0     0.000742    804.58337    1306.04883
  1534.0     0.000652    803.73267    1549.05017
  1990.0     0.000503    802.87964    1889.02637
  2305.0     0.000434    802.02429    2292.12964
  2652.0     0.000377    801.16669    2666.72046
  2957.0     0.0003382   800.30695    2876.88037
  2850.0     0.000351    799.44476    2850.88184
  2366.0     0.000423    798.58032    2545.39209
  1873.0     0.000534    797.71362    2067.52197
  1520.0     0.000658    796.84473    1641.04419
  1291.0     0.000775    795.97357    1367.04468
  1219.0     0.000820    795.10022    1245.92407
  1189.0     0.000841    794.22473    1237.48315
  1241.0     0.000806    793.34698    1295.41077
  1426.0     0.000701    792.46722    1376.05713
  1487.0     0.000672    791.58514    1436.51917
  1462.0     0.000684    790.70099    1451.41638
  1500.0     0.000667    789.81464    1426.23779
  1444.0     0.000693    788.92621    1413.13086
  1423.0     0.000703    788.03571    1451.94531
  1617.0     0.000618    787.14307    1531.88623
  1757.0     0.000569    786.24835    1600.41101
  1776.0     0.000563    785.35175    1585.30725
  1466.0     0.000682    784.45300    1455.92749
  1260.0     0.000794    783.55219    1280.69312
  1109.0     0.000902    782.64935    1131.41138
  994.0      0.001006    781.74457    1036.26624
  987.0      0.001013    780.83783    992.90692
  888.0      0.001126    779.92908    986.29559
  938.0      0.001066    779.01843    997.40924
  967.0      0.001034    778.10608    1007.38623
  980.0      0.001020    777.19153    1001.69849
  911.0      0.001098    776.27521    975.24353
  903.0      0.001107    775.35699    940.86462
  916.0      0.001092    774.43689    911.29736
  832.0      0.001202    773.51501    891.28455
  814.0      0.001229    772.59131    880.48248
  811.0      0.001233    771.66583    876.54651
  822.0      0.001217    770.73853    877.17090
  842.0      0.001188    769.80969    880.95367
  856.0      0.001168    768.87897    887.38367
  878.0      0.001139    767.94647    896.55646
  836.0      0.001196    767.01233    908.99371
  893.0      0.001120    766.07648    925.67712
  890.0      0.001124    765.13904    948.40527
  943.0      0.001060    764.19995    980.97150
  977.0      0.001024    763.25922    1030.65588
  1043.0     0.000959    762.31714    1113.37195
  1242.0     0.000805    761.37329    1257.89539
  1569.0     0.000637    760.42786    1508.16943
  1981.0     0.000505    759.48096    1915.65735
  2544.0     0.000393    758.53253    2511.22485
  3418.0     0.0002926   757.58264    3259.70898
  4123.0     0.0002425   756.63135    4043.52344
  4745.0     0.0002107   755.67859    4652.39111
  5178.0     0.0001931   754.72455    4897.67285
  4806.0     0.0002081   753.76904    4787.55957
  4261.0     0.0002347   752.81207    4305.33838
  3577.0     0.0002796   751.85388    3549.35767
  2641.0     0.000379    750.89429    2748.26270
  1997.0     0.000501    749.93347    2094.56567
  1650.0     0.000606    748.97137    1665.93457
  1425.0     0.000702    748.00806    1439.03125
  1373.0     0.000728    747.04346    1369.12891
  1458.0     0.000686    746.07794    1434.03625
  1695.0     0.000590    745.11102    1642.57410
  2063.0     0.000485    744.14301    2014.96606
  2569.0     0.000389    743.17383    2537.88843
  3321.0     0.0003011   742.20361    3115.51294
  3669.0     0.0002726   741.23230    3578.91504
  3631.0     0.0002754   740.26001    3738.80396
  3590.0     0.0002786   739.28662    3581.84546
  3354.0     0.0002982   738.31250    3331.86255
  3217.0     0.0003108   737.33722    3118.55884
  2897.0     0.0003452   736.36102    2896.21826
  2530.0     0.000395    735.38391    2560.05835
  2119.0     0.000472    734.40594    2131.94116
  1725.0     0.000580    733.42719    1726.52771
  1353.0     0.000739    732.44751    1413.16833
  1180.0     0.000847    731.46704    1204.23743
  1009.0     0.000991    730.48608    1085.37402
  987.0      0.001013    729.50415    1034.46741
  1018.0     0.000982    728.52148    1035.06006
  1028.0     0.000973    727.53815    1074.78528
  1082.0     0.000924    726.55420    1140.00024
  1223.0     0.000818    725.56958    1204.45447
  1237.0     0.000808    724.58441    1234.96484
  1199.0     0.000834    723.59863    1199.42529
  1094.0     0.000914    722.61237    1108.40564
  944.0      0.001059    721.62573    1007.50354
  881.0      0.001135    720.63843    922.70184
  821.0      0.001218    719.65070    863.27783
  758.0      0.001319    718.66260    826.66125
  763.0      0.001311    717.67407    804.90149
  736.0      0.001359    716.68518    791.46710
  781.0      0.001280    715.69592    782.30426
  729.0      0.001372    714.70642    775.39337
  782.0      0.001279    713.71680    769.83734
  743.0      0.001346    712.72675    765.22955
  729.0      0.001372    711.73651    761.35925
  756.0      0.001323    710.74609    757.99408
  782.0      0.001279    709.75555    755.27869
  745.0      0.001342    708.76477    753.06256
  723.0      0.001383    707.77405    751.34271
  751.0      0.001332    706.78320    750.16309
  770.0      0.001299    705.79248    749.65509
  744.0      0.001344    704.80164    750.13068
  793.0      0.001261    703.81079    752.23438
  815.0      0.001227    702.82007    757.30573
  796.0      0.001256    701.82941    767.30005
  780.0      0.001282    700.83893    784.76385
  770.0      0.001299    699.84851    811.68951
  834.0      0.001199    698.85834    847.46857
  895.0      0.001117    697.86841    886.29486
  920.0      0.001087    696.87885    916.68579
  978.0      0.001022    695.88947    924.82245
  925.0      0.001081    694.90039    904.21802
  843.0      0.001186    693.91162    866.26898
  827.0      0.001209    692.92334    827.80029
  795.0      0.001258    691.93536    798.22418
  787.0      0.001271    690.94788    780.47943
  783.0      0.001277    689.96088    774.84271
  805.0      0.001242    688.97455    783.16302
  867.0      0.001153    687.98859    807.05664
  960.0      0.001042    687.00323    859.46216
  1082.0     0.000924    686.01849    947.07104
  1153.0     0.000867    685.03442    1065.50476
  1290.0     0.000775    684.05096    1184.13940
  1312.0     0.000762    683.06824    1256.21899
  1258.0     0.000795    682.08624    1228.52942
  1187.0     0.000842    681.10522    1113.00708
  950.0      0.001053    680.12482    981.17206
  838.0      0.001193    679.14520    878.34827
  857.0      0.001167    678.16656    814.20947
  805.0      0.001242    677.18872    780.72504
  785.0      0.001274    676.21185    765.86334
  746.0      0.001340    675.23602    760.82190
  753.0      0.001328    674.26111    761.25934
  730.0      0.001370    673.28723    765.96411
  795.0      0.001258    672.31470    773.94495
  826.0      0.001211    671.34302    792.06079
  859.0      0.001164    670.37244    824.38391
  842.0      0.001188    669.40308    880.41052
  1002.0     0.000998    668.43494    968.05194
  1003.0     0.000997    667.46802    1095.32129
  1244.0     0.000804    666.50232    1250.74512
  1331.0     0.000751    665.53796    1406.27380
  1475.0     0.000678    664.57513    1527.34021
  1517.0     0.000659    663.61346    1601.45325
  1537.0     0.000651    662.65314    1672.83203
  1685.0     0.000593    661.69434    1774.68176
  1890.0     0.000529    660.73700    1873.37012
  1814.0     0.000551    659.78113    1901.94128
  1902.0     0.000526    658.82678    1865.68884
  1927.0     0.000519    657.87396    1910.34106
  2171.0     0.000461    656.92303    2162.84106
  2698.0     0.000371    655.97345    2624.53149
  3087.0     0.0003239   655.02557    3141.53735
  3369.0     0.0002968   654.07941    3446.59595
  3189.0     0.0003136   653.13495    3288.11719
  2669.0     0.000375    652.19226    2712.77612
  2027.0     0.000493    651.25140    2048.83057
  1529.0     0.000654    650.31238    1517.80286
  1216.0     0.000822    649.37512    1172.39551
  1008.0     0.000992    648.44000    977.60382
  918.0      0.001089    647.50665    875.29095
  798.0      0.001253    646.57526    820.78448
  815.0      0.001227    645.64575    787.26666
  784.0      0.001276    644.71838    764.35675
  736.0      0.001359    643.79303    747.51624
  735.0      0.001361    642.86975    734.80505
  815.0      0.001227    641.94867    725.33972
  769.0      0.001300    641.02979    718.82367
  746.0      0.001340    640.11304    715.30115
  714.0      0.001401    639.19843    714.93390
  754.0      0.001326    638.28607    717.31293
  782.0      0.001279    637.37604    720.80798
  775.0      0.001290    636.46832    722.76141
  742.0      0.001348    635.56293    720.66547
  718.0      0.001393    634.65991    715.41425
  780.0      0.001282    633.75952    710.84845
  760.0      0.001316    632.86133    709.59076
  739.0      0.001353    631.96564    712.64392
  796.0      0.001256    631.07245    720.54602
  752.0      0.001330    630.18182    734.73059
  798.0      0.001253    629.29376    760.56512
  848.0      0.001179    628.40826    808.88898
  978.0      0.001022    627.52539    897.08942
  1066.0     0.000938    626.64520    1045.00549
  1294.0     0.000773    625.76788    1260.09607
  1511.0     0.000662    624.89313    1515.30579
  1699.0     0.000589    624.02106    1740.81885
  1811.0     0.000552    623.15186    1839.55017
  1615.0     0.000619    622.28540    1765.04187
  1556.0     0.000643    621.42188    1582.62964
  1286.0     0.000778    620.56116    1365.46948
  1144.0     0.000874    619.70337    1169.32300
  994.0      0.001006    618.84869    1032.96704
  967.0      0.001034    617.99677    951.55865
  876.0      0.001142    617.14789    896.94574
  870.0      0.001149    616.30200    843.59070
  813.0      0.001230    615.45917    791.62854
  816.0      0.001225    614.61945    750.50000
  769.0      0.001300    613.78284    727.61255
  784.0      0.001276    612.94934    715.09894
  751.0      0.001332    612.11920    715.48029
  774.0      0.001292    611.29205    730.42828
  729.0      0.001372    610.46820    765.53375
  842.0      0.001188    609.64758    828.00018
  909.0      0.001100    608.83026    920.20819
  1070.0     0.000935    608.01624    1027.83618
  1170.0     0.000855    607.20557    1116.83887
  1082.0     0.000924    606.39825    1142.55396
  1038.0     0.000963    605.59436    1084.44458
  952.0      0.001050    604.79401    984.42242
  864.0      0.001157    603.99701    895.87268
  839.0      0.001192    603.20343    843.84698
  888.0      0.001126    602.41351    834.52283
  916.0      0.001092    601.62701    866.43365
  976.0      0.001025    600.84406    943.15015
  1129.0     0.000886    600.06470    1074.39978
  1388.0     0.000720    599.28900    1259.66309
  1449.0     0.000690    598.51703    1454.18445
  1583.0     0.000632    597.74866    1564.16040
  1475.0     0.000678    596.98395    1493.97534
  1234.0     0.000810    596.22296    1277.00061
  1018.0     0.000982    595.46570    1045.35144
  899.0      0.001112    594.71228    872.70551
  775.0      0.001290    593.96259    767.38586
  730.0      0.001370    593.21680    713.83850
  686.0      0.001458    592.47498    687.82446
  711.0      0.001406    591.73682    675.61725
  611.0      0.001637    591.00256    668.44489
  637.0      0.001570    590.27228    664.60956
  637.0      0.001570    589.54596    663.25476
  662.0      0.001511    588.82361    664.24585
  613.0      0.001631    588.10522    667.89392
  629.0      0.001590    587.39087    674.57916
  641.0      0.001560    586.68054    684.78717
  679.0      0.001473    585.97443    698.54419
  702.0      0.001425    585.27228    715.40240
  673.0      0.001486    584.57428    735.68610
  758.0      0.001319    583.88037    763.93213
  773.0      0.001294    583.19061    814.10248
  954.0      0.001048    582.50507    910.67291
  1049.0     0.000953    581.82367    1079.75757
  1403.0     0.000713    581.14655    1328.20874
  1596.0     0.000627    580.47375    1614.88696
  1895.0     0.000528    579.80518    1845.45471
  1850.0     0.000541    579.14087    1909.16125
  1806.0     0.000554    578.48083    1802.27747
  1560.0     0.000641    577.82520    1608.87610
  1325.0     0.000755    577.17383    1420.73621
  1228.0     0.000814    576.52686    1330.76160
  1372.0     0.000729    575.88428    1389.77905
  1733.0     0.000577    575.24622    1634.18359
  2194.0     0.000456    574.61255    2106.77441
  2801.0     0.000357    573.98322    2840.82739
  3755.0     0.0002663   573.35846    3742.69556
  4431.0     0.0002257   572.73810    4501.42529
  4609.0     0.0002170   572.12238    4673.65674
  3860.0     0.0002591   571.51105    4062.57471
  2732.0     0.000366    570.90430    3083.94800
  1994.0     0.000502    570.30219    2182.93066
  1323.0     0.000756    569.70471    1542.31079
  1061.0     0.000943    569.11169    1161.01123
  881.0      0.001135    568.52332    957.63092
  742.0      0.001348    567.93964    852.03827
  711.0      0.001406    567.36053    794.19629
  735.0      0.001361    566.78613    760.17291
  642.0      0.001558    566.21643    740.35236
  700.0      0.001429    565.65137    732.66339
  761.0      0.001314    565.09119    739.54675
  757.0      0.001321    564.53564    766.42096
  756.0      0.001323    563.98480    818.76917
  822.0      0.001217    563.43872    896.60089
  855.0      0.001170    562.89740    987.98010
  997.0      0.001003    562.36096    1066.76331
  1009.0     0.000991    561.82928    1103.98438
  966.0      0.001035    561.30237    1086.11572
  1017.0     0.000983    560.78046    1028.27795
  873.0      0.001145    560.26324    970.13538
  843.0      0.001186    559.75092    926.84705
  881.0      0.001135    559.24347    887.11182
  816.0      0.001225    558.74097    835.36761
  756.0      0.001323    558.24329    775.57874
  665.0      0.001504    557.75055    722.38629
  669.0      0.001495    557.26270    683.15814
  654.0      0.001529    556.77985    657.29608
  663.0      0.001508    556.30194    642.98694
  644.0      0.001553    555.82898    635.72510
  663.0      0.001508    555.36096    632.81354
  667.0      0.001499    554.89795    632.90399
  650.0      0.001538    554.43994    635.48895
  670.0      0.001493    553.98694    640.20569
  628.0      0.001592    553.53888    646.44421
  662.0      0.001511    553.09589    652.72314
  644.0      0.001553    552.65802    658.42816
  695.0      0.001439    552.22510    665.06671
  664.0      0.001506    551.79724    676.67279
  716.0      0.001397    551.37445    698.46539
  735.0      0.001361    550.95667    736.72418
  764.0      0.001309    550.54401    797.95178
  865.0      0.001156    550.13641    885.99261
  897.0      0.001115    549.73389    997.39764
  1077.0     0.000929    549.33655    1115.30701
  1204.0     0.000831    548.94427    1204.89600
  1283.0     0.000779    548.55707    1233.32556
  1313.0     0.000762    548.17499    1217.37769
  1246.0     0.000803    547.79803    1216.45728
  1288.0     0.000776    547.42621    1284.50513
  1461.0     0.000684    547.05951    1450.51392
  1562.0     0.000640    546.69794    1710.00171
  1901.0     0.000526    546.34155    2011.71106
  2212.0     0.000452    545.99036    2243.66772
  2349.0     0.000426    545.64429    2287.32617
  2166.0     0.000462    545.30328    2142.31519
  1918.0     0.000521    544.96753    1903.89063
  1645.0     0.000608    544.63690    1668.21741
  1599.0     0.000625    544.31146    1512.95007
  1514.0     0.000661    543.99115    1489.99792
  1716.0     0.000583    543.67609    1630.45911
  2029.0     0.000493    543.36621    1937.16357
  2467.0     0.000405    543.06146    2370.49634
  2734.0     0.000366    542.76190    2830.18481
  2997.0     0.0003337   542.46747    3166.55835
  3149.0     0.0003176   542.17828    3238.16040
  2843.0     0.000352    541.89423    2976.35767
  2494.0     0.000401    541.61542    2474.86060
  2059.0     0.000486    541.34174    1934.64966
  1620.0     0.000617    541.07330    1488.18408
  1285.0     0.000778    540.81006    1170.73938
  1066.0     0.000938    540.55194    973.37720
  907.0      0.001103    540.29901    859.56952
  837.0      0.001195    540.05127    797.68018
  784.0      0.001276    539.80872    763.43146
  783.0      0.001277    539.57135    745.28546
  720.0      0.001389    539.33911    739.04980
  746.0      0.001340    539.11212    740.58551
  773.0      0.001294    538.89026    752.66388
  820.0      0.001220    538.67358    780.50812
  887.0      0.001127    538.46210    836.13275
  1048.0     0.000954    538.25574    943.15625
  1219.0     0.000820    538.05457    1139.74329
  1610.0     0.000621    537.85852    1470.93921
  2013.0     0.000497    537.66760    1960.14014
  2659.0     0.000376    537.48187    2557.08667
  3040.0     0.0003289   537.30133    3090.91772
  3219.0     0.0003107   537.12585    3299.79419
  2960.0     0.0003378   536.95551    3019.18481
  2454.0     0.000407    536.79034    2442.62061
  1845.0     0.000542    536.63025    1866.19543
  1461.0     0.000684    536.47528    1413.83801
  1051.0     0.000951    536.32544    1099.10083
  964.0      0.001037    536.18066    902.73309
  882.0      0.001134    536.04102    788.79761
  731.0      0.001368    535.90643    724.03888
  705.0      0.001418    535.77692    686.01190
  670.0      0.001493    535.65247    661.92639
  635.0      0.001575    535.53314    645.36340
  632.0      0.001582    535.41882    633.41315
  670.0      0.001493    535.30951    624.90198
  610.0      0.001639    535.20532    619.34583
  672.0      0.001488    535.10608    616.88684
  662.0      0.001511    535.01190    617.84753
  650.0      0.001538    534.92267    622.40198
  663.0      0.001508    534.83850    630.05591
  657.0      0.001522    534.75928    639.30219
  673.0      0.001486    534.68506    645.73279
  632.0      0.001582    534.61578    645.37036
  680.0      0.001471    534.55145    638.09485
  655.0      0.001527    534.49213    628.20190
  663.0      0.001508    534.43768    619.82910
  658.0      0.001520    534.38818    615.54144
  635.0      0.001575    534.34351    617.37720
  696.0      0.001437    534.30377    628.02521
  685.0      0.001460    534.26892    651.23438
  741.0      0.001350    534.23889    690.34698
  840.0      0.001190    534.21381    744.17627
  879.0      0.001138    534.19348    801.37500
  899.0      0.001112    534.17798    840.21759
  914.0      0.001094    534.16736    838.44397
  831.0      0.001203    534.16144    802.36127
  783.0      0.001277    534.16040    763.52057
  754.0      0.001326    534.16400    747.67194
  799.0      0.001252    534.17249    770.99402
  833.0      0.001200    534.18561    846.24194
  985.0      0.001015    534.20349    982.39893
  1144.0     0.000874    534.22601    1174.90466
  1346.0     0.000743    534.25330    1388.40430
  1477.0     0.000677    534.28522    1548.90796
  1452.0     0.000689    534.32178    1568.32764
  1306.0     0.000766    534.36298    1429.36133
  1163.0     0.000860    534.40881    1220.19263
  1065.0     0.000939    534.45923    1030.33386
  851.0      0.001175    534.51422    897.77795
  805.0      0.001242    534.57379    827.91968
  878.0      0.001139    534.63782    810.61591
  936.0      0.001068    534.70648    845.55328
  1018.0     0.000982    534.77960    943.04980
  1216.0     0.000822    534.85724    1128.30505
  1538.0     0.000650    534.93927    1427.24268
  1858.0     0.000538    535.02582    1836.28394
  2289.0     0.000437    535.11676    2299.73682
  2550.0     0.000392    535.21210    2694.36523
  2817.0     0.000355    535.31183    2903.80298
  2745.0     0.000364    535.41595    2887.33716
  2550.0     0.000392    535.52435    2615.31494
  2111.0     0.000474    535.63715    2156.76563
  1768.0     0.000566    535.75421    1683.92688
  1370.0     0.000730    535.87555    1307.64392
  1123.0     0.000890    536.00110    1056.23389
  963.0      0.001038    536.13098    916.35199
  908.0      0.001101    536.26501    859.03601
  897.0      0.001115    536.40320    851.47046
  882.0      0.001134    536.54559    859.67725
  859.0      0.001164    536.69208    851.33044
  825.0      0.001212    536.84271    808.90857
  757.0      0.001321    536.99750    752.03772
  706.0      0.001416    537.15631    699.36609
  635.0      0.001575    537.31915    661.00580
  671.0      0.001490    537.48602    637.03638
  624.0      0.001603    537.65686    623.59668
  622.0      0.001608    537.83167    616.78723
  626.0      0.001597    538.01050    614.60687
  619.0      0.001616    538.19318    615.97943
  631.0      0.001585    538.37976    621.84961
  609.0      0.001642    538.57019    633.36664
  654.0      0.001529    538.76453    651.04987
  641.0      0.001560    538.96265    673.58661
  685.0      0.001460    539.16455    698.15900
  743.0      0.001346    539.37024    724.64050
  798.0      0.001253    539.57965    763.90741
  822.0      0.001217    539.79279    836.93774
  962.0      0.001040    540.00958    958.09845
  1130.0     0.000885    540.23004    1116.66846
  1338.0     0.000747    540.45416    1263.01587
  1330.0     0.000752    540.68182    1319.69287
  1336.0     0.000749    540.91309    1242.55798
  1121.0     0.000892    541.14789    1083.96570
  968.0      0.001033    541.38623    924.35382
  894.0      0.001119    541.62799    804.22241
  735.0      0.001361    541.87329    729.96631
  690.0      0.001449    542.12195    692.92810
  661.0      0.001513    542.37402    682.99841
  730.0      0.001370    542.62952    694.67834
  739.0      0.001353    542.88824    726.90155
  791.0      0.001264    543.15033    779.49237
  764.0      0.001309    543.41571    848.45276
  837.0      0.001195    543.68433    920.69025
  940.0      0.001064    543.95618    970.34186
  932.0      0.001073    544.23120    972.96198
  942.0      0.001062    544.50940    937.19238
  848.0      0.001179    544.79071    899.74213
  869.0      0.001151    545.07513    896.45984
  933.0      0.001072    545.36255    958.16724
  1101.0     0.000908    545.65308    1108.71472
  1207.0     0.000829    545.94659    1352.60278
  1487.0     0.000672    546.24304    1653.18823
  1777.0     0.000563    546.54242    1904.15625
  1827.0     0.000547    546.84479    1952.36121
  1807.0     0.000553    547.14996    1775.92554
  1520.0     0.000658    547.45801    1513.02356
  1397.0     0.000716    547.76886    1272.15833
  1196.0     0.000836    548.08240    1079.36475
  983.0      0.001017    548.39874    931.44208
  845.0      0.001183    548.71783    827.34680
  788.0      0.001269    549.03955    761.01666
  716.0      0.001397    549.36389    722.85999
  730.0      0.001370    549.69086    705.05927
  741.0      0.001350    550.02045    702.73749
  740.0      0.001351    550.35260    715.37354
  715.0      0.001399    550.68713    748.25238
  785.0      0.001274    551.02417    812.06354
  865.0      0.001156    551.36371    924.02454
  1080.0     0.000926    551.70563    1095.03040
  1181.0     0.000847    552.04993    1319.79663
  1439.0     0.000695    552.39655    1565.30811
  1610.0     0.000621    552.74548    1750.16565
  1753.0     0.000570    553.09668    1780.39685
  1718.0     0.000582    553.45001    1641.24268
  1565.0     0.000639    553.80566    1422.99939
  1303.0     0.000767    554.16339    1224.95142
  1092.0     0.000916    554.52332    1104.61060
  1066.0     0.000938    554.88531    1083.89709
  1098.0     0.000911    555.24933    1154.02515
  1195.0     0.000837    555.61542    1271.22217
  1296.0     0.000772    555.98346    1347.63477
  1279.0     0.000782    556.35345    1296.95435
  1140.0     0.000877    556.72528    1143.05823
  981.0      0.001019    557.09906    972.44580
  879.0      0.001138    557.47467    836.56110
  755.0      0.001325    557.85205    748.11603
  705.0      0.001418    558.23126    699.48474
  672.0      0.001488    558.61218    676.48175
  624.0      0.001603    558.99475    668.68103
  669.0      0.001495    559.37903    669.81677
  656.0      0.001524    559.76483    680.11237
  612.0      0.001634    560.15228    701.06256
  674.0      0.001484    560.54126    731.90271
  720.0      0.001389    560.93182    766.42834
  759.0      0.001318    561.32373    793.27051
  759.0      0.001318    561.71716    805.56757
  793.0      0.001261    562.11200    812.51477
  787.0      0.001271    562.50818    833.50635
  801.0      0.001248    562.90558    878.90222
  852.0      0.001174    563.30438    940.77594
  923.0      0.001083    563.70435    990.58948
  957.0      0.001045    564.10559    989.29559
  941.0      0.001063    564.50800    931.38470
  869.0      0.001151    564.91156    847.00940
  780.0      0.001282    565.31616    767.25549
  676.0      0.001479    565.72186    705.73627
  672.0      0.001488    566.12860    664.74646
  603.0      0.001658    566.53619    640.21735
  609.0      0.001642    566.94482    626.83875
  595.0      0.001681    567.35437    619.97900
  638.0      0.001567    567.76477    616.58868
  588.0      0.001701    568.17603    614.91583
  646.0      0.001548    568.58807    614.18030
  637.0      0.001570    569.00085    614.63904
  594.0      0.001684    569.41437    616.33917
  659.0      0.001517    569.82849    621.37805
  644.0      0.001553    570.24329    632.43121
  639.0      0.001565    570.65875    654.86963
  660.0      0.001515    571.07471    695.79852
  731.0      0.001368    571.49127    760.27228
  849.0      0.001178    571.90820    844.83258
  902.0      0.001109    572.32568    925.62335
  1001.0     0.000999    572.74353    958.92017
  1012.0     0.000988    573.16168    920.65649
  974.0      0.001027    573.58026    846.23956
  892.0      0.001121    573.99908    780.80756
  875.0      0.001143    574.41821    740.56812
  789.0      0.001267    574.83752    728.05450
  769.0      0.001300    575.25702    730.66840
  768.0      0.001302    575.67670    730.51605
  782.0      0.001279    576.09644    715.58148
  743.0      0.001346    576.51624    690.10510
  734.0      0.001362    576.93597    664.05725
  736.0      0.001359    577.35583    643.20697
  675.0      0.001481    577.77563    629.55743
  646.0      0.001548    578.19531    620.91290
  634.0      0.001577    578.61487    616.22504
  663.0      0.001508    579.03424    613.91541
  623.0      0.001605    579.45343    612.94360
  666.0      0.001502    579.87238    612.75470
  631.0      0.001585    580.29095    613.09424
  651.0      0.001536    580.70935    613.85718
  684.0      0.001462    581.12732    615.00714
  661.0      0.001513    581.54492    616.54626
  691.0      0.001447    581.96204    618.50543
  644.0      0.001553    582.37872    620.94849
  673.0      0.001486    582.79492    623.99176
  651.0      0.001536    583.21057    627.21704
  632.0      0.001582    583.62549    632.53589
  671.0      0.001490    584.03992    640.77087
  669.0      0.001495    584.45367    654.11017
  729.0      0.001372    584.86676    677.00287
  739.0      0.001353    585.27905    714.25232
  750.0      0.001333    585.69061    766.67932
  841.0      0.001189    586.10132    827.23187
  888.0      0.001126    586.51117    873.39319
  888.0      0.001126    586.92017    878.14771
  844.0      0.001185    587.32819    842.27893
  833.0      0.001200    587.73529    795.58484
  769.0      0.001300    588.14142    759.45508
  759.0      0.001318    588.54645    741.41907
  759.0      0.001318    588.95050    741.11121
  746.0      0.001340    589.35333    757.48456
  761.0      0.001314    589.75507    793.61951
  882.0      0.001134    590.15564    861.14673
  972.0      0.001029    590.55487    982.23755
  1191.0     0.000840    590.95294    1186.78833
  1431.0     0.000699    591.34967    1499.83252
  1860.0     0.000538    591.74512    1917.18701
  2283.0     0.000438    592.13922    2370.95923
  2672.0     0.000374    592.53186    2754.86890
  2903.0     0.0003445   592.92310    2966.11768
  2839.0     0.000352    593.31281    2866.55029
  2506.0     0.000399    593.70093    2460.78027
  2028.0     0.000493    594.08765    1958.81555
  1724.0     0.000580    594.47272    1529.12354
  1257.0     0.000796    594.85620    1230.59338
  1117.0     0.000895    595.23798    1059.11597
  987.0      0.001013    595.61810    987.28687
  1094.0     0.000914    595.99652    988.66736
  1015.0     0.000985    596.37317    1045.23352
  1105.0     0.000905    596.74792    1142.00208
  1234.0     0.000810    597.12085    1256.63574
  1310.0     0.000763    597.49200    1354.95459
  1467.0     0.000682    597.86121    1414.96484
  1461.0     0.000684    598.22845    1464.41479
  1520.0     0.000658    598.59375    1563.02246
  1715.0     0.000583    598.95703    1746.31177
  1948.0     0.000513    599.31824    1981.73718
  2120.0     0.000472    599.67749    2157.17358
  2343.0     0.000427    600.03442    2198.17212
  2301.0     0.000435    600.38934    2222.40063
  2288.0     0.000437    600.74207    2369.24365
  2553.0     0.000392    601.09259    2629.76929
  2813.0     0.000355    601.44086    2819.04956
  2709.0     0.000369    601.78687    2713.66333
  2503.0     0.000400    602.13049    2352.65649
  2094.0     0.000478    602.47186    1938.23315
  1733.0     0.000577    602.81073    1608.63696
  1479.0     0.000676    603.14728    1435.19165
  1438.0     0.000695    603.48132    1430.07483
  1607.0     0.000622    603.81293    1552.97632
  1677.0     0.000596    604.14203    1712.32043
  1833.0     0.000546    604.46857    1768.05859
  1636.0     0.000611    604.79254    1633.86072
  1513.0     0.000661    605.11395    1391.08374
  1234.0     0.000810    605.43268    1153.28076
  1013.0     0.000987    605.74872    973.96234
  925.0      0.001081    606.06207    859.61963
  855.0      0.001170    606.37268    795.83044
  775.0      0.001290    606.68054    762.90393
  728.0      0.001374    606.98560    747.91364
  700.0      0.001429    607.28790    745.23083
  714.0      0.001401    607.58722    755.46619
  804.0      0.001244    607.88379    783.45093
  828.0      0.001208    608.17731    835.54303
  946.0      0.001057    608.46790    915.51044
  950.0      0.001053    608.75562    1018.46265
  1129.0     0.000886    609.04022    1122.22791
  1179.0     0.000848    609.32184    1198.54529
  1298.0     0.000770    609.60040    1247.59900
  1227.0     0.000815    609.87592    1272.61780
  1195.0     0.000837    610.14825    1244.71899
  1140.0     0.000877    610.41736    1151.15723
  1043.0     0.000959    610.68341    1023.94739
  901.0      0.001110    610.94617    906.81091
  841.0      0.001189    611.20575    820.11316
  776.0      0.001289    611.46204    768.31860
  693.0      0.001443    611.71509    745.10754
  724.0      0.001381    611.96472    742.09857
  684.0      0.001462    612.21106    754.17493
  705.0      0.001418    612.45410    778.95386
  786.0      0.001272    612.69360    815.57397
  820.0      0.001220    612.92975    863.23743
  960.0      0.001042    613.16241    914.43561
  948.0      0.001055    613.39166    946.27533
  949.0      0.001054    613.61731    935.87286
  936.0      0.001068    613.83954    896.47137
  865.0      0.001156    614.05811    859.45551
  813.0      0.001230    614.27313    839.47485
  832.0      0.001202    614.48456    836.85132
  884.0      0.001131    614.69232    845.41437
  885.0      0.001130    614.89648    856.92291
  845.0      0.001183    615.09692    861.55841
  814.0      0.001229    615.29370    849.46399
  862.0      0.001160    615.48669    819.69940
  804.0      0.001244    615.67596    782.83136
  732.0      0.001366    615.86145    748.05188
  717.0      0.001395    616.04309    719.73053
  654.0      0.001529    616.22095    699.17023
  670.0      0.001493    616.39502    685.64490
  610.0      0.001639    616.56512    677.54510
  635.0      0.001575    616.73138    673.17743
  659.0      0.001517    616.89380    671.21704
  637.0      0.001570    617.05219    670.81158
  618.0      0.001618    617.20660    670.74554
  588.0      0.001701    617.35712    672.51294
  640.0      0.001563    617.50354    675.01074
  638.0      0.001567    617.64600    678.43726
  675.0      0.001481    617.78442    682.93048
  636.0      0.001572    617.91876    688.73224
  655.0      0.001527    618.04907    696.14752
  654.0      0.001529    618.17523    705.72455
  711.0      0.001406    618.29724    718.38361
  717.0      0.001395    618.41516    736.00787
  733.0      0.001364    618.52893    762.90790
  725.0      0.001379    618.63849    808.86121
  884.0      0.001131    618.74384    891.08661
  1009.0     0.000991    618.84503    1038.36987
  1184.0     0.000845    618.94196    1276.03406
  1464.0     0.000683    619.03461    1607.32178
  1747.0     0.000572    619.12305    1981.17603
  2051.0     0.000488    619.20715    2256.37793
  2313.0     0.000432    619.28699    2284.98901
  2247.0     0.000445    619.36249    2113.23608
  2078.0     0.000481    619.43359    1919.39099
  1937.0     0.000516    619.50043    1791.68066
  1802.0     0.000555    619.56287    1705.21545
  1649.0     0.000606    619.62091    1592.30591
  1556.0     0.000643    619.67456    1426.31824
  1334.0     0.000750    619.72375    1243.38599
  1143.0     0.000875    619.76855    1085.81470
  968.0      0.001033    619.80890    977.21564
  948.0      0.001055    619.84479    921.37097
  891.0      0.001122    619.87622    911.30536
  917.0      0.001091    619.90314    933.52008
  947.0      0.001056    619.92560    967.77765
  932.0      0.001073    619.94348    989.84888
  991.0      0.001009    619.95685    998.41779
  1034.0     0.000967    619.96570    1029.17725
  1101.0     0.000908    619.96997    1125.81323
  1239.0     0.000807    619.96973    1321.19031
  1607.0     0.000622    619.96490    1622.47192
  2024.0     0.000494    619.95544    1988.40466
  2363.0     0.000423    619.94135    2297.93457
  2555.0     0.000391    619.92273    2368.48413
  2324.0     0.000430    619.89941    2145.68188
  2082.0     0.000480    619.87152    1782.96924
  1623.0     0.000616    619.83893    1437.75647
  1356.0     0.000737    619.80176    1181.34241
  1156.0     0.000865    619.75983    1025.99915
  1009.0     0.000991    619.71332    957.54919
  885.0      0.001130    619.66205    959.08112
  938.0      0.001066    619.60614    1021.60986
  1123.0     0.000890    619.54547    1140.58020
  1209.0     0.000827    619.48016    1303.90637
  1335.0     0.000749    619.41010    1474.58569
  1490.0     0.000671    619.33533    1588.05591
  1560.0     0.000641    619.25580    1609.18872
  1553.0     0.000644    619.17151    1589.55420
  1458.0     0.000686    619.08252    1599.61609
  1596.0     0.000627    618.98877    1664.27051
  1718.0     0.000582    618.89026    1753.24353
  1709.0     0.000585    618.78699    1794.02869
  1583.0     0.000632    618.67889    1715.74707
  1482.0     0.000675    618.56610    1540.54871
  1328.0     0.000753    618.44849    1348.40283
  1090.0     0.000917    618.32605    1189.10071
  1045.0     0.000957    618.19885    1085.88818
  1073.0     0.000932    618.06689    1049.18372
  1079.0     0.000927    617.93005    1076.76758
  1137.0     0.000880    617.78845    1154.34094
  1253.0     0.000798    617.64209    1255.62854
  1442.0     0.000693    617.49084    1336.80151
  1446.0     0.000692    617.33484    1346.61829
  1421.0     0.000704    617.17395    1271.72766
  1306.0     0.000766    617.00830    1150.36707
  1077.0     0.000929    616.83777    1026.75647
  1012.0     0.000988    616.66248    926.40491
  877.0      0.001140    616.48236    858.64478
  790.0      0.001266    616.29736    824.48492
  791.0      0.001264    616.10760    820.01538
  761.0      0.001314    615.91296    840.46039
  841.0      0.001189    615.71350    878.62091
  916.0      0.001092    615.50922    922.55438
  958.0      0.001044    615.30011    955.33569
  952.0      0.001050    615.08618    969.47223
  947.0      0.001056    614.86737    976.55396
  996.0      0.001004    614.64380    987.48230
  955.0      0.001047    614.41534    998.46088
  962.0      0.001040    614.18219    996.32245
  897.0      0.001115    613.94409    975.29736
  872.0      0.001147    613.70123    949.33948
  890.0      0.001124    613.45349    942.55670
  951.0      0.001052    613.20099    978.37451
  1035.0     0.000966    612.94366    1078.72449
  1185.0     0.000844    612.68152    1257.17249
  1410.0     0.000709    612.41461    1503.48926
  1718.0     0.000582    612.14288    1762.29871
  1900.0     0.000526    611.86633    1916.28125
  1800.0     0.000556    611.58502    1855.52051
  1676.0     0.000597    611.29889    1621.02551
  1455.0     0.000687    611.00800    1343.94958
  1146.0     0.000873    610.71228    1108.03271
  942.0      0.001062    610.41187    943.64764
  859.0      0.001164    610.10663    846.18207
  815.0      0.001227    609.79663    799.62390
  793.0      0.001261    609.48199    786.81647
  739.0      0.001353    609.16254    793.40051
  692.0      0.001445    608.83826    806.36469
  766.0      0.001305    608.50934    814.11652
  738.0      0.001355    608.17566    807.59320
  736.0      0.001359    607.83728    783.83075
  746.0      0.001340    607.49414    754.34937
  742.0      0.001348    607.14636    727.94983
  663.0      0.001508    606.79395    709.11053
  674.0      0.001484    606.43671    698.76117
  672.0      0.001488    606.07489    696.97192
  672.0      0.001488    605.70831    703.45361
  698.0      0.001433    605.33716    721.76465
  713.0      0.001403    604.96136    757.68488
  821.0      0.001218    604.58087    819.40283
  825.0      0.001212    604.19580    910.46649
  1013.0     0.000987    603.80615    1021.50836
  1021.0     0.000979    603.41187    1120.77527
  1137.0     0.000880    603.01300    1148.98120
  1076.0     0.000929    602.60950    1082.83997
  1005.0     0.000995    602.20148    973.39948
  885.0      0.001130    601.78882    874.28528
  787.0      0.001271    601.37170    808.35291
  717.0      0.001395    600.95001    779.63171
  731.0      0.001368    600.52380    786.86243
  786.0      0.001272    600.09320    832.32257
  880.0      0.001136    599.65802    922.88452
  1017.0     0.000983    599.21832    1061.60059
  1126.0     0.000888    598.77423    1233.34485
  1269.0     0.000788    598.32562    1386.78076
  1396.0     0.000716    597.87256    1435.74841
  1322.0     0.000756    597.41516    1346.66907
  1241.0     0.000806    596.95331    1191.24805
  1076.0     0.000929    596.48712    1049.36707
  945.0      0.001058    596.01654    958.01129
  950.0      0.001053    595.54150    932.36237
  937.0      0.001067    595.06219    973.42346
  1031.0     0.000970    594.57855    1081.37854
  1197.0     0.000835    594.09058    1254.53491
  1382.0     0.000724    593.59833    1481.61047
  1689.0     0.000592    593.10175    1730.04395
  1926.0     0.000519    592.60107    1965.51782
  2099.0     0.000476    592.09601    2156.31592
  2251.0     0.000444    591.58673    2248.44092
  2218.0     0.000451    591.07324    2173.36084
  1956.0     0.000511    590.55560    1929.04248
  1664.0     0.000601    590.03375    1610.54150
  1362.0     0.000734    589.50775    1315.23755
  1108.0     0.000903    588.97766    1089.35449
  927.0      0.001079    588.44336    939.19171
  805.0      0.001242    587.90509    850.20831
  792.0      0.001263    587.36267    805.03467
  750.0      0.001333    586.81622    785.94092
  744.0      0.001344    586.26575    780.70349
  740.0      0.001351    585.71118    780.27570
  724.0      0.001381    585.15265    779.18835
  726.0      0.001377    584.59015    778.83978
  783.0      0.001277    584.02368    786.14227
  780.0      0.001282    583.45343    810.77850
  769.0      0.001300    582.87909    867.11353
  942.0      0.001062    582.30090    975.17389
  1097.0     0.000912    581.71881    1158.55774
  1449.0     0.000690    581.13293    1430.94739
  1687.0     0.000593    580.54315    1776.76575
  2051.0     0.000488    579.94958    2121.36255
  2360.0     0.000424    579.35229    2342.10669
  2422.0     0.000413    578.75134    2357.34399
  2328.0     0.000430    578.14648    2165.23145
  2073.0     0.000482    577.53796    1849.07434
  1681.0     0.000595    576.92578    1526.78906
  1300.0     0.000769    576.30988    1281.89844
  1147.0     0.000872    575.69037    1144.88220
  1080.0     0.000926    575.06720    1105.94324
  1135.0     0.000881    574.44049    1132.52515
  1128.0     0.000887    573.81018    1176.55627
  1158.0     0.000864    573.17645    1186.37817
  1078.0     0.000928    572.53912    1140.16895
  1048.0     0.000954    571.89825    1055.42358
  962.0      0.001040    571.25391    966.03131
  846.0      0.001182    570.60614    898.46393
  836.0      0.001196    569.95496    868.25964
  894.0      0.001119    569.30042    887.14111
  943.0      0.001060    568.64246    968.02435
  1056.0     0.000947    567.98126    1119.05994
  1253.0     0.000798    567.31671    1329.79028
  1504.0     0.000665    566.64880    1550.07349
  1630.0     0.000613    565.97772    1675.27307
  1728.0     0.000579    565.30334    1630.23596
  1597.0     0.000626    564.62573    1480.40088
  1362.0     0.000734    563.94495    1338.88940
  1314.0     0.000761    563.26105    1271.70447
  1323.0     0.000756    562.57416    1295.65405
  1408.0     0.000710    561.88403    1385.39111
  1521.0     0.000657    561.19080    1481.28345
  1596.0     0.000627    560.49457    1511.81055
  1578.0     0.000634    559.79529    1451.90930
  1373.0     0.000728    559.09308    1340.19946
  1265.0     0.000791    558.38788    1236.80432
  1216.0     0.000822    557.67981    1190.73486
  1267.0     0.000789    556.96875    1226.85083
  1404.0     0.000712    556.25500    1335.21216
  1564.0     0.000639    555.53827    1464.22339
  1712.0     0.000584    554.81873    1514.04553
  1652.0     0.000605    554.09644    1415.53687
  1426.0     0.000701    553.37134    1224.26086
  1257.0     0.000796    552.64355    1030.24231
  970.0      0.001031    551.91309    878.83917
  862.0      0.001160    551.17993    779.14301
  756.0      0.001323    550.44427    720.24915
  724.0      0.001381    549.70587    688.14410
  669.0      0.001495    548.96497    671.69476
  659.0      0.001517    548.22144    664.40167
  690.0      0.001449    547.47546    662.97986
  702.0      0.001425    546.72699    665.50708
  694.0      0.001441    545.97601    670.20068
  674.0      0.001484    545.22266    675.20178
  689.0      0.001451    544.46710    680.76111
  710.0      0.001408    543.70898    691.23120
  669.0      0.001495    542.94855    713.61139
  715.0      0.001399    542.18585    752.52216
  767.0      0.001304    541.42090    812.11383
  816.0      0.001225    540.65369    891.49786
  905.0      0.001105    539.88428    982.21100
  990.0      0.001010    539.11273    1064.71411
  1144.0     0.000874    538.33899    1106.37000
  1121.0     0.000892    537.56335    1087.52380
  1103.0     0.000907    536.78552    1020.63226
  982.0      0.001018    536.00562    936.55939
  829.0      0.001206    535.22369    861.78296
  781.0      0.001280    534.43982    808.52301
  816.0      0.001225    533.65399    783.21844
  775.0      0.001290    532.86621    789.94049
  806.0      0.001241    532.07666    833.77582
  867.0      0.001153    531.28540    916.95532
  1054.0     0.000949    530.49213    1039.73743
  1195.0     0.000837    529.69708    1188.74451
  1372.0     0.000729    528.90033    1348.39514
  1564.0     0.000639    528.10181    1523.57629
  1656.0     0.000604    527.30170    1700.49695
  1806.0     0.000554    526.49988    1810.09558
  1817.0     0.000550    525.69647    1800.20227
  1783.0     0.000561    524.89166    1716.42822
  1724.0     0.000580    524.08514    1626.16772
  1659.0     0.000603    523.27710    1551.82166
  1569.0     0.000637    522.46765    1478.82727
  1381.0     0.000724    521.65668    1391.39307
  1353.0     0.000739    520.84430    1303.79590
  1293.0     0.000773    520.03058    1237.91003
  1240.0     0.000806    519.21552    1209.78662
  1225.0     0.000816    518.39917    1233.24670
  1336.0     0.000749    517.58167    1301.69604
  1449.0     0.000690    516.76282    1377.27637
  1461.0     0.000684    515.94275    1427.50659
  1512.0     0.000661    515.12152    1480.01001
  1536.0     0.000651    514.29913    1574.68066
  1657.0     0.000604    513.47565    1693.83386
  1683.0     0.000594    512.65112    1748.97363
  1607.0     0.000622    511.82553    1654.42664
  1442.0     0.000693    510.99911    1445.77844
  1268.0     0.000789    510.17160    1222.73462
  1118.0     0.000894    509.34314    1049.58154
  992.0      0.001008    508.51376    949.83380
  939.0      0.001065    507.68353    923.26074
  964.0      0.001037    506.85251    957.62677
  951.0      0.001052    506.02069    1034.55066
  1161.0     0.000861    505.18811    1128.40930
  1224.0     0.000817    504.35498    1202.27539
  1167.0     0.000857    503.52097    1221.29077
  1215.0     0.000823    502.68631    1190.20850
  1222.0     0.000818    501.85104    1148.50415
  1127.0     0.000887    501.01520    1128.06494
  1183.0     0.000845    500.17880    1134.27441
  1174.0     0.000852    499.34192    1150.58508
  1175.0     0.000851    498.50455    1161.66235
  1188.0     0.000842    497.66672    1179.84216
  1221.0     0.000819    496.82861    1224.87231
  1294.0     0.000773    495.98999    1294.08215
  1358.0     0.000736    495.15106    1358.95178
  1370.0     0.000730    494.31180    1401.09949
  1426.0     0.000701    493.47226    1439.24219
  1457.0     0.000686    492.63248    1497.56750
  1636.0     0.000611    491.79251    1573.42896
  1674.0     0.000597    490.95236    1631.69250
  1785.0     0.000560    490.11227    1643.55652
  1706.0     0.000586    489.27191    1640.23071
  1706.0     0.000586    488.43149    1686.08496
  1865.0     0.000536    487.59103    1799.32813
  1905.0     0.000525    486.75052    1914.73193
  1936.0     0.000517    485.91013    1921.30273
  1880.0     0.000532    485.06979    1813.85400
  1783.0     0.000561    484.22955    1661.25049
  1564.0     0.000639    483.38959    1485.25012
  1401.0     0.000714    482.54968    1296.31836
  1109.0     0.000902    481.70999    1122.71167
  1032.0     0.000969    480.87051    989.38025
  905.0      0.001105    480.03128    909.28650
  879.0      0.001138    479.19244    890.00012
  896.0      0.001116    478.35391    938.65643
  1052.0     0.000951    477.51578    1060.53223
  1178.0     0.000849    476.67801    1252.00537
  1410.0     0.000709    475.84091    1487.91455
  1574.0     0.000635    475.00409    1709.19360
  1795.0     0.000557    474.16782    1826.96082
  1730.0     0.000578    473.33209    1824.37134
  1778.0     0.000562    472.49695    1775.54443
  1716.0     0.000583    471.66241    1723.59436
  1700.0     0.000588    470.82852    1637.27307
  1606.0     0.000623    469.99533    1484.70154
  1393.0     0.000718    469.16299    1308.65295
  1232.0     0.000812    468.33124    1172.46033
  1141.0     0.000876    467.50031    1109.47327
  1122.0     0.000891    466.67017    1119.00916
  1158.0     0.000864    465.84091    1169.31287
  1260.0     0.000794    465.01248    1223.02283
  1255.0     0.000797    464.18500    1261.60815
  1256.0     0.000796    463.35846    1249.82642
  1197.0     0.000835    462.53308    1154.17188
  1055.0     0.000948    461.70853    1005.84882
  866.0      0.001155    460.88504    859.19006
  777.0      0.001287    460.06262    742.19122
  639.0      0.001565    459.24133    660.86353
  591.0      0.001692    458.42114    610.16156
  610.0      0.001639    457.60214    581.13593
  602.0      0.001661    456.78439    565.96960
  595.0      0.001681    455.96783    559.92078
  603.0      0.001658    455.15274    560.74536
  614.0      0.001629    454.33878    568.15936
  535.0      0.001869    453.52612    581.31055
  624.0      0.001603    452.71487    600.11169
  572.0      0.001748    451.90500    621.06500
  601.0      0.001664    451.09656    638.64050
  676.0      0.001479    450.28958    648.19348
  695.0      0.001439    449.48407    652.55078
  589.0      0.001698    448.68030    659.72089
  671.0      0.001490    447.87790    672.73724
  675.0      0.001481    447.07703    688.11041
  676.0      0.001479    446.27780    691.05341
  671.0      0.001490    445.48026    670.45007
  642.0      0.001558    444.68436    633.02704
  560.0      0.001786    443.89020    593.56537
  547.0      0.001828    443.09772    561.25446
  521.0      0.001919    442.30716    539.24487
  546.0      0.001832    441.51828    527.45819
  548.0      0.001825    440.73117    525.15875
  571.0      0.001751    439.94595    532.39209
  577.0      0.001733    439.16260    551.49487
  582.0      0.001718    438.38120    586.87933
  613.0      0.001631    437.60175    641.57227
  661.0      0.001513    436.82422    716.83704
  748.0      0.001337    436.04871    806.16833
  862.0      0.001160    435.27539    890.84418
  890.0      0.001124    434.50394    939.21722
  1013.0     0.000987    433.73459    924.55194
  835.0      0.001198    432.96738    859.03992
  774.0      0.001292    432.20230    778.78290
  697.0      0.001435    431.43939    711.07227
  654.0      0.001529    430.67865    668.62891
  689.0      0.001451    429.92014    651.86444
  620.0      0.001613    429.16403    653.23419
  678.0      0.001475    428.41003    659.97504
  683.0      0.001464    427.65842    657.66650
  674.0      0.001484    426.90909    638.42676
  636.0      0.001572    426.16211    608.43201
  550.0      0.001818    425.41751    578.74054
  567.0      0.001764    424.67535    557.38110
  545.0      0.001835    423.93561    548.00037
  603.0      0.001658    423.19849    554.15735
  563.0      0.001776    422.46371    575.93976
  617.0      0.001621    421.73141    612.98096
  679.0      0.001473    421.00171    663.25397
  788.0      0.001269    420.27454    721.16553
  824.0      0.001214    419.54999    775.82935
  820.0      0.001220    418.82806    810.89484
  873.0      0.001145    418.10873    813.14966
  860.0      0.001163    417.39209    784.52374
  792.0      0.001263    416.67831    734.74713
  702.0      0.001425    415.96707    675.91156
  634.0      0.001577    415.25858    619.30499
  563.0      0.001776    414.55286    571.23529
  581.0      0.001721    413.84988    532.06329
  563.0      0.001776    413.14981    502.56082
  523.0      0.001912    412.45248    481.80304
  485.0      0.002062    411.75803    467.54236
  490.0      0.002041    411.06662    458.40652
  479.0      0.002088    410.37796    452.31314
  520.0      0.001923    409.69223    447.91095
  536.0      0.001866    409.00946    444.31061
  476.0      0.002101    408.32965    441.20105
  480.0      0.002083    407.65283    438.46182
  475.0      0.002105    406.97897    435.64871
  503.0      0.001988    406.30823    434.30048
  492.0      0.002033    405.64063    433.29639
  479.0      0.002088    404.97598    432.68506
  440.0      0.002273    404.31445    432.68417
  461.0      0.002169    403.65604    433.43185
  431.0      0.002320    403.00073    435.21335
  485.0      0.002062    402.34860    438.51813
  442.0      0.002262    401.69965    444.06213
  460.0      0.002174    401.05392    452.71933
  500.0      0.002000    400.41138    465.32013
  500.0      0.002000    399.77219    482.31573
  547.0      0.001828    399.13617    503.32773
  571.0      0.001751    398.50342    526.93787
  592.0      0.001689    397.87396    548.69104
  602.0      0.001661    397.24783    563.29523
  640.0      0.001563    396.62500    566.69110
  560.0      0.001786    396.00552    561.06982
  594.0      0.001684    395.38943    553.83667
  546.0      0.001832    394.77682    553.00824
  627.0      0.001595    394.16751    565.85468
  624.0      0.001603    393.56165    599.59747
  722.0      0.001385    392.95917    660.27008
  796.0      0.001256    392.36017    751.78357
  914.0      0.001094    391.76465    871.47784
  940.0      0.001064    391.17261    998.28204
  1091.0     0.000917    390.58408    1077.56409
  1106.0     0.000904    389.99918    1059.90479
  939.0      0.001065    389.41769    974.84259
  907.0      0.001103    388.83975    879.06964
  775.0      0.001290    388.26538    791.32056
  688.0      0.001453    387.69461    708.47418
  621.0      0.001610    387.12741    637.37451
  595.0      0.001681    386.56381    587.42609
  561.0      0.001783    386.00385    559.27380
  550.0      0.001818    385.44754    549.82422
  564.0      0.001773    384.89496    548.95801
  508.0      0.001969    384.34595    544.69824
  564.0      0.001773    383.80063    529.60205
  533.0      0.001876    383.25900    506.75113
  505.0      0.001980    382.72107    482.51727
  455.0      0.002198    382.18686    461.81320
  430.0      0.002326    381.65637    446.43744
  467.0      0.002141    381.12961    436.41583
  479.0      0.002088    380.60669    430.89539
  483.0      0.002070    380.08749    428.39886
  449.0      0.002227    379.57208    428.86053
  428.0      0.002336    379.06039    431.32785
  448.0      0.002232    378.55255    435.55997
  474.0      0.002110    378.04849    441.65009
  439.0      0.002278    377.54825    450.38358
  509.0      0.001965    377.05185    464.21481
  451.0      0.002217    376.55939    488.48740
  540.0      0.001852    376.07068    531.47784
  620.0      0.001613    375.58582    602.00000
  701.0      0.001427    375.10483    704.23505
  800.0      0.001250    374.62772    830.18994
  976.0      0.001025    374.15451    949.85663
  998.0      0.001002    373.68518    1008.28961
  1029.0     0.000972    373.21976    972.12445
  893.0      0.001120    372.75827    875.92792
  755.0      0.001325    372.30075    772.63690
  716.0      0.001397    371.84711    687.33600
  631.0      0.001585    371.39737    621.83264
  567.0      0.001764    370.95157    570.39862
  557.0      0.001795    370.50977    530.22327
  485.0      0.002062    370.07184    500.32852
  480.0      0.002083    369.63794    479.22302
  503.0      0.001988    369.20798    464.78464
  504.0      0.001984    368.78207    454.47119
  522.0      0.001916    368.36008    446.21091
  482.0      0.002075    367.94208    439.40622
  435.0      0.002299    367.52805    434.36169
  425.0      0.002353    367.11801    431.62817
  462.0      0.002165    366.71198    431.77866
  445.0      0.002247    366.30994    435.66565
  502.0      0.001992    365.91193    444.92822
  525.0      0.001905    365.51801    461.77673
  533.0      0.001876    365.12802    490.08752
  509.0      0.001965    364.74207    533.20325
  555.0      0.001802    364.36008    595.58813
  613.0      0.001631    363.98215    677.02222
  719.0      0.001391    363.60828    771.85828
  792.0      0.001263    363.23840    867.42572
  900.0      0.001111    362.87256    935.76251
  884.0      0.001131    362.51074    938.08008
  821.0      0.001218    362.15308    868.72278
  723.0      0.001383    361.79935    767.80396
  663.0      0.001508    361.44965    672.94464
  604.0      0.001656    361.10403    604.90253
  557.0      0.001795    360.76245    571.05371
  550.0      0.001818    360.42487    573.04474
  597.0      0.001675    360.09137    610.68884
  653.0      0.001531    359.76190    682.37054
  716.0      0.001397    359.43652    781.91284
  871.0      0.001148    359.11514    892.88995
  899.0      0.001112    358.79782    982.91907
  1020.0     0.000980    358.48450    1020.22650
  947.0      0.001056    358.17526    1011.39258
  1011.0     0.000989    357.87003    991.08160
  947.0      0.001056    357.56882    984.02740
  993.0      0.001007    357.27170    1000.76001
  1057.0     0.000946    356.97861    1043.75806
  1150.0     0.000870    356.68958    1100.38708
  1169.0     0.000855    356.40451    1139.41321
  1142.0     0.000876    356.12344    1132.01270
  1047.0     0.000955    355.84650    1082.12305
  956.0      0.001046    355.57349    1012.53656
  892.0      0.001121    355.30453    926.66718
  824.0      0.001214    355.03961    823.15521
  718.0      0.001393    354.77866    720.11694
  646.0      0.001548    354.52176    633.63086
  568.0      0.001761    354.26886    567.11127
  544.0      0.001838    354.01987    518.64801
  478.0      0.002092    353.77496    485.73480
  452.0      0.002212    353.53400    465.30429
  485.0      0.002062    353.29703    453.25229
  419.0      0.002387    353.06403    447.95886
  454.0      0.002203    352.83499    447.96216
  474.0      0.002110    352.60995    451.86047
  470.0      0.002128    352.38892    457.55356
  527.0      0.001898    352.17172    463.55942
  445.0      0.002247    351.95856    468.73828
  452.0      0.002212    351.74930    473.76144
  452.0      0.002212    351.54395    480.79147
  463.0      0.002160    351.34256    491.28268
  477.0      0.002096    351.14508    503.68292
  493.0      0.002028    350.95157    514.28986
  500.0      0.002000    350.76190    518.00055
  467.0      0.002141    350.57611    512.06250
  449.0      0.002227    350.39426    498.80698
  440.0      0.002273    350.21625    483.05499
  447.0      0.002237    350.04211    469.86963
  401.0      0.002494    349.87186    463.08176
  456.0      0.002193    349.70544    466.06973
  464.0      0.002155    349.54285    481.99091
  461.0      0.002169    349.38412    513.01953
  508.0      0.001969    349.22922    558.66418
  595.0      0.001681    349.07813    613.27740
  556.0      0.001799    348.93082    662.91583
  576.0      0.001736    348.78729    688.97272
  591.0      0.001692    348.64758    688.60333
  605.0      0.001653    348.51166    678.38617
  610.0      0.001639    348.37949    671.27008
  558.0      0.001792    348.25110    663.17517
  627.0      0.001595    348.12640    641.82159
  581.0      0.001721    348.00543    607.78564
  530.0      0.001887    347.88818    574.84070
  508.0      0.001969    347.77466    554.47681
  575.0      0.001739    347.66479    554.50055
  568.0      0.001761    347.55865    581.87866
  581.0      0.001721    347.45615    646.80664
  721.0      0.001387    347.35733    763.57788
  809.0      0.001236    347.26215    944.70782
  1049.0     0.000953    347.17056    1188.31812
  1291.0     0.000775    347.08264    1467.65222
  1561.0     0.000641    346.99829    1719.88110
  1722.0     0.000581    346.91754    1863.84570
  1847.0     0.000541    346.84036    1908.48962
  1911.0     0.000523    346.76678    1923.80493
  1884.0     0.000531    346.69669    1910.05530
  1782.0     0.000561    346.63022    1813.02722
  1664.0     0.000601    346.56723    1610.57983
  1388.0     0.000720    346.50772    1355.09326
  1134.0     0.000882    346.45169    1116.28760
  952.0      0.001050    346.39917    932.46759
  813.0      0.001230    346.35013    810.85114
  732.0      0.001366    346.30453    739.90015
  709.0      0.001410    346.26236    702.17206
  687.0      0.001456    346.22357    686.49597
  671.0      0.001490    346.18823    690.99255
  668.0      0.001497    346.15622    716.13959
  712.0      0.001404    346.12762    759.91913
  775.0      0.001290    346.10236    815.12561
  775.0      0.001290    346.08041    869.86072
  856.0      0.001168    346.06186    914.43982
  867.0      0.001153    346.04654    949.78430
  910.0      0.001099    346.03455    979.01654
  899.0      0.001112    346.02582    995.35913
  909.0      0.001100    346.02029    989.59528
  849.0      0.001178    346.01807    971.00879
  893.0      0.001120    346.01904    966.99902
  893.0      0.001120    346.02319    996.96161
  988.0      0.001012    346.03055    1050.37683
  988.0      0.001012    346.04108    1081.55200
  977.0      0.001024    346.05472    1036.15393
  871.0      0.001148    346.07156    925.34320
  795.0      0.001258    346.09143    808.11639
  703.0      0.001422    346.11447    723.67456
  624.0      0.001603    346.14053    682.51031
  618.0      0.001618    346.16965    676.54156
  602.0      0.001661    346.20184    687.04974
  587.0      0.001704    346.23706    694.09216
  628.0      0.001592    346.27524    688.15631
  601.0      0.001664    346.31641    672.07678
  644.0      0.001553    346.36053    654.60645
  617.0      0.001621    346.40762    644.81458
  578.0      0.001730    346.45761    646.69446
  600.0      0.001667    346.51053    656.76343
  639.0      0.001565    346.56631    672.56854
  619.0      0.001616    346.62500    691.98267
  625.0      0.001600    346.68649    707.96680
  658.0      0.001520    346.75082    709.14862
  650.0      0.001538    346.81799    693.16760
  723.0      0.001383    346.88788    672.38678
  702.0      0.001425    346.96057    662.60510
  741.0      0.001350    347.03601    672.25763
  733.0      0.001364    347.11417    698.67731
  776.0      0.001289    347.19504    727.97711
  795.0      0.001258    347.27853    743.39612
  843.0      0.001186    347.36478    743.33612
  808.0      0.001238    347.45358    739.44232
  721.0      0.001387    347.54504    737.10699
  768.0      0.001302    347.63913    732.08118
  722.0      0.001385    347.73578    722.35083
  710.0      0.001408    347.83496    712.00256
  711.0      0.001406    347.93671    702.12305
  696.0      0.001437    348.04092    687.71918
  690.0      0.001449    348.14767    667.26898
  661.0      0.001513    348.25687    650.29016
  662.0      0.001511    348.36856    649.53516
  638.0      0.001567    348.48260    670.91101
  687.0      0.001456    348.59915    708.63593
  767.0      0.001304    348.71799    741.67932
  778.0      0.001285    348.83926    739.42877
  710.0      0.001408    348.96289    693.07227
  725.0      0.001379    349.08878    626.52930
  640.0      0.001563    349.21695    565.99255
  592.0      0.001689    349.34741    523.14667
  527.0      0.001898    349.48016    500.17062
  489.0      0.002045    349.61514    492.94186
  552.0      0.001812    349.75232    495.34219
  507.0      0.001972    349.89166    502.42740
  536.0      0.001866    350.03320    510.84396
  527.0      0.001898    350.17685    520.00269
  551.0      0.001815    350.32266    534.17859
  606.0      0.001650    350.47052    559.64429
  646.0      0.001548    350.62045    599.80975
  676.0      0.001479    350.77243    651.95477
  770.0      0.001299    350.92645    705.81232
  758.0      0.001319    351.08252    745.55707
  787.0      0.001271    351.24054    763.10803
  808.0      0.001238    351.40051    768.83191
  820.0      0.001220    351.56241    784.01080
  827.0      0.001209    351.72623    819.81171
  818.0      0.001222    351.89194    865.99756
  885.0      0.001130    352.05957    890.63422
  821.0      0.001218    352.22900    861.71130
  769.0      0.001300    352.40027    783.55811
  684.0      0.001462    352.57333    688.59662
  602.0      0.001661    352.74814    602.81073
  536.0      0.001866    352.92474    537.69409
  515.0      0.001942    353.10303    495.01849
  491.0      0.002037    353.28308    471.43359
  459.0      0.002179    353.46478    462.96570
  450.0      0.002222    353.64816    467.45889
  430.0      0.002326    353.83319    485.70102
  520.0      0.001923    354.01981    521.06293
  547.0      0.001828    354.20804    577.92511
  636.0      0.001572    354.39783    658.60345
  743.0      0.001346    354.58920    760.23474
  862.0      0.001160    354.78204    868.79089
  915.0      0.001093    354.97641    955.70343
  959.0      0.001043    355.17224    994.62384
  1013.0     0.000987    355.36954    985.59625
  881.0      0.001135    355.56827    936.40375
  810.0      0.001235    355.76843    847.53009
  726.0      0.001377    355.96991    737.26068
  687.0      0.001456    356.17282    635.32495
  580.0      0.001724    356.37701    557.02618
  542.0      0.001845    356.58252    505.18506
  512.0      0.001953    356.78937    475.57776
  439.0      0.002278    356.99750    460.48065
  459.0      0.002179    357.20685    455.67230
  447.0      0.002237    357.41742    456.51840
  449.0      0.002227    357.62918    461.37646
  503.0      0.001988    357.84216    470.60214
  513.0      0.001949    358.05621    484.32895
  483.0      0.002070    358.27145    501.97012
  524.0      0.001908    358.48782    522.93610
  527.0      0.001898    358.70529    548.41815
  558.0      0.001792    358.92377    577.15033
  574.0      0.001742    359.14328    600.04675
  619.0      0.001616    359.36389    604.68628
  529.0      0.001890    359.58542    587.06781
  512.0      0.001953    359.80804    556.66772
  490.0      0.002041    360.03143    525.46375
  493.0      0.002028    360.25595    500.01587
  492.0      0.002033    360.48123    481.46497
  491.0      0.002037    360.70749    468.22528
  452.0      0.002212    360.93454    459.88882
  396.0      0.002525    361.16241    457.99307
  428.0      0.002336    361.39120    463.12164
  493.0      0.002028    361.62070    474.98135
  507.0      0.001972    361.85101    488.61084
  538.0      0.001859    362.08203    496.79855
  537.0      0.001862    362.31390    496.05386
  486.0      0.002058    362.54633    491.60080
  511.0      0.001957    362.77948    489.52142
  494.0      0.002024    363.01340    493.66360
  483.0      0.002070    363.24786    504.95215
  494.0      0.002024    363.48303    521.34186
  493.0      0.002028    363.71872    537.86554
  515.0      0.001942    363.95502    549.71173
  575.0      0.001739    364.19183    557.36926
  572.0      0.001748    364.42929    566.46442
  610.0      0.001639    364.66718    582.27185
  597.0      0.001675    364.90552    606.05005
  657.0      0.001522    365.14444    634.63672
  698.0      0.001433    365.38373    659.71912
  698.0      0.001433    365.62354    665.82068
  662.0      0.001511    365.86365    641.21460
  629.0      0.001590    366.10425    598.15094
  575.0      0.001739    366.34515    557.76587
  527.0      0.001898    366.58646    533.54120
  564.0      0.001773    366.82803    531.52368
  606.0      0.001650    367.06992    555.27783
  615.0      0.001626    367.31213    602.25269
  711.0      0.001406    367.55457    665.06848
  754.0      0.001326    367.79730    726.76990
  730.0      0.001370    368.04022    760.58917
  735.0      0.001361    368.28342    749.74902
  706.0      0.001416    368.52670    708.85815
  715.0      0.001399    368.77014    662.87286
  690.0      0.001449    369.01389    624.31830
  631.0      0.001585    369.25760    595.99115
  581.0      0.001721    369.50156    577.53992
  597.0      0.001675    369.74548    569.35400
  576.0      0.001736    369.98959    569.52991
  587.0      0.001704    370.23367    573.49542
  572.0      0.001748    370.47784    574.81830
  585.0      0.001709    370.72198    567.58081
  568.0      0.001761    370.96606    550.88855
  516.0      0.001938    371.21024    529.63531
  538.0      0.001859    371.45432    510.08990
  525.0      0.001905    371.69839    497.08804
  495.0      0.002020    371.94229    494.14417
  525.0      0.001905    372.18622    503.11511
  524.0      0.001908    372.42990    524.26404
  571.0      0.001751    372.67358    553.95575
  583.0      0.001715    372.91702    583.27649
  600.0      0.001667    373.16025    601.05951
  575.0      0.001739    373.40341    606.98816
  673.0      0.001486    373.64630    615.89355
  643.0      0.001555    373.88904    641.36255
  696.0      0.001437    374.13150    691.20111
  771.0      0.001297    374.37375    768.40033
  855.0      0.001170    374.61566    871.71301
  986.0      0.001014    374.85727    996.18408
  1122.0     0.000891    375.09866    1132.70422
  1253.0     0.000798    375.33966    1258.94348
  1324.0     0.000755    375.58044    1341.52380
  1450.0     0.000690    375.82074    1363.23083
  1269.0     0.000788    376.06079    1342.07983
  1310.0     0.000763    376.30035    1294.81299
  1245.0     0.000803    376.53961    1215.73438
  1175.0     0.000851    376.77838    1100.80322
  1017.0     0.000983    377.01669    964.17188
  914.0      0.001094    377.25467    828.93976
  720.0      0.001389    377.49210    713.06793
  627.0      0.001595    377.72916    623.05518
  570.0      0.001754    377.96561    558.18256
  509.0      0.001965    378.20166    514.20111
  527.0      0.001898    378.43710    485.37405
  473.0      0.002114    378.67212    466.79938
  403.0      0.002481    378.90649    454.73920
  484.0      0.002066    379.14029    446.75125
  443.0      0.002257    379.37360    441.38681
  466.0      0.002146    379.60626    437.85809
  456.0      0.002193    379.83838    435.78949
  425.0      0.002353    380.06979    435.09320
  425.0      0.002353    380.30069    435.97586
  409.0      0.002445    380.53085    438.54437
  454.0      0.002203    380.76035    445.10004
  472.0      0.002119    380.98929    457.08121
  507.0      0.001972    381.21747    476.91077
  513.0      0.001949    381.44501    506.57272
  536.0      0.001866    381.67175    546.47662
  542.0      0.001845    381.89789    591.95361
  607.0      0.001647    382.12320    632.91144
  632.0      0.001582    382.34787    654.31390
  670.0      0.001493    382.57172    651.66156
  639.0      0.001565    382.79477    635.63916
  642.0      0.001558    383.01712    617.45618
  618.0      0.001618    383.23862    601.26190
  631.0      0.001585    383.45941    587.50085
  632.0      0.001582    383.67932    577.78351
  625.0      0.001600    383.89847    575.87360
  630.0      0.001587    384.11673    585.05316
  623.0      0.001605    384.33423    605.89191
  676.0      0.001479    384.55075    634.11646
  672.0      0.001488    384.76648    659.92651
  676.0      0.001479    384.98141    675.32465
  678.0      0.001475    385.19531    683.28772
  740.0      0.001351    385.40848    689.60559
  744.0      0.001344    385.62067    694.93695
  756.0      0.001323    385.83197    698.75525
  737.0      0.001357    386.04230    703.42633
  738.0      0.001355    386.25171    707.28107
  729.0      0.001372    386.46027    702.57532
  767.0      0.001304    386.66782    684.51794
  740.0      0.001351    386.87445    658.72253
  681.0      0.001468    387.08008    637.45032
  695.0      0.001439    387.28482    631.77045
  667.0      0.001499    387.48849    647.70990
  726.0      0.001377    387.69128    686.28778
  827.0      0.001209    387.89297    744.19983
  861.0      0.001161    388.09366    807.86395
  839.0      0.001192    388.29346    849.01172
  836.0      0.001196    388.49213    838.60919
  757.0      0.001321    388.68985    779.57031
  690.0      0.001449    388.88651    702.32886
  622.0      0.001608    389.08221    632.66699
  623.0      0.001605    389.27676    583.12665
  547.0      0.001828    389.47037    557.63489
  579.0      0.001727    389.66284    555.34601
  590.0      0.001695    389.85425    574.34650
  623.0      0.001605    390.04468    611.97815
  703.0      0.001422    390.23395    665.23303
  822.0      0.001217    390.42224    728.34436
  861.0      0.001161    390.60941    793.12585
  857.0      0.001167    390.79550    853.36078
  919.0      0.001088    390.98047    907.05780
  982.0      0.001018    391.16434    954.63013
  1012.0     0.000988    391.34717    989.06696
  1008.0     0.000992    391.52884    996.97528
  950.0      0.001053    391.70944    979.43884
  981.0      0.001019    391.88892    951.55756
  928.0      0.001078    392.06732    911.67004
  852.0      0.001174    392.24451    842.43817
  810.0      0.001235    392.42068    750.09058
  683.0      0.001464    392.59567    660.96466
  646.0      0.001548    392.76950    592.90155
  547.0      0.001828    392.94226    550.95190
  570.0      0.001754    393.11386    533.30817
  533.0      0.001876    393.28433    535.08936
  572.0      0.001748    393.45364    550.31946
  592.0      0.001689    393.62186    571.53278
  629.0      0.001590    393.78888    588.65228
  602.0      0.001661    393.95480    593.27484
  587.0      0.001704    394.11951    586.55084
  558.0      0.001792    394.28311    574.07153
  542.0      0.001845    394.44559    557.29883
  529.0      0.001890    394.60684    536.56903
  465.0      0.002151    394.76703    515.75043
  506.0      0.001976    394.92596    498.87741
  473.0      0.002114    395.08383    487.64877
  514.0      0.001946    395.24051    481.55893
  471.0      0.002123    395.39597    479.55975
  441.0      0.002268    395.55038    481.50677
  442.0      0.002262    395.70355    487.93863
  526.0      0.001901    395.85562    500.48090
  530.0      0.001887    396.00647    522.09467
  558.0      0.001792    396.15622    556.66132
  599.0      0.001669    396.30475    608.82996
  702.0      0.001425    396.45218    683.74603
  791.0      0.001264    396.59845    782.42200
  955.0      0.001047    396.74350    899.02679
  1123.0     0.000890    396.88745    1017.21808
  1156.0     0.000865    397.03024    1108.93884
  1195.0     0.000837    397.17191    1143.28430
  1078.0     0.000928    397.31235    1111.22827
  999.0      0.001001    397.45172    1030.43103
  912.0      0.001096    397.58987    921.16125
  819.0      0.001221    397.72693    804.50018
  694.0      0.001441    397.86282    701.12695
  666.0      0.001502    397.99756    621.82800
  560.0      0.001786    398.13116    567.73401
  603.0      0.001658    398.26364    535.37469
  497.0      0.002012    398.39502    520.62347
  486.0      0.002058    398.52518    519.64429
  524.0      0.001908    398.65427    531.23981
  563.0      0.001776    398.78223    555.65204
  634.0      0.001577    398.90900    593.85089
  654.0      0.001529    399.03473    644.93140
  704.0      0.001420    399.15933    704.01581
  824.0      0.001214    399.28281    760.23047
  842.0      0.001188    399.40512    797.00824
  859.0      0.001164    399.52646    795.75488
  784.0      0.001276    399.64658    751.90552
  672.0      0.001488    399.76563    684.24933
  627.0      0.001595    399.88361    615.59711
  554.0      0.001805    400.00043    558.73438
  497.0      0.002012    400.11624    517.45941
  508.0      0.001969    400.23093    490.49347
  481.0      0.002079    400.34457    474.38419
  481.0      0.002079    400.45709    465.56091
  481.0      0.002079    400.56863    461.33151
  487.0      0.002053    400.67905    460.24222
  466.0      0.002146    400.78839    461.71750
  493.0      0.002028    400.89673    466.15372
  462.0      0.002165    401.00397    474.70184
  484.0      0.002066    401.11020    488.54578
  515.0      0.001942    401.21539    508.73581
  544.0      0.001838    401.31958    535.27014
  551.0      0.001815    401.42267    565.95996
  566.0      0.001767    401.52481    595.34668
  606.0      0.001650    401.62592    615.80695
  659.0      0.001517    401.72595    625.32440
  625.0      0.001600    401.82507    630.60730
  658.0      0.001520    401.92319    640.69006
  655.0      0.001527    402.02029    660.12677
  711.0      0.001406    402.11642    690.77679
  751.0      0.001332    402.21161    734.20874
  780.0      0.001282    402.30579    792.47791
  859.0      0.001164    402.39905    864.84253
  885.0      0.001130    402.49130    945.55011
  930.0      0.001075    402.58261    1022.86774
  1063.0     0.000941    402.67300    1075.51025
  1033.0     0.000968    402.76248    1084.87476
  1008.0     0.000992    402.85101    1055.32996
  1048.0     0.000954    402.93863    998.79480
  994.0      0.001006    403.02533    917.85596
  887.0      0.001127    403.11111    821.06543
  775.0      0.001290    403.19604    727.27264
  650.0      0.001538    403.28003    650.48895
  644.0      0.001553    403.36316    594.84393
  616.0      0.001623    403.44543    558.20789
  524.0      0.001908    403.52679    535.91931
  529.0      0.001890    403.60739    522.91229
  519.0      0.001927    403.68704    516.06036
  536.0      0.001866    403.76593    512.41882
  498.0      0.002008    403.84393    513.11505
  494.0      0.002024    403.92111    517.80359
  493.0      0.002028    403.99750    527.63635
  530.0      0.001887    404.07309    543.23578
  577.0      0.001733    404.14786    565.03809
  545.0      0.001835    404.22183    592.40082
  594.0      0.001684    404.29504    623.26538
  599.0      0.001669    404.36746    653.43933
  656.0      0.001524    404.43912    677.48828
  739.0      0.001353    404.51007    691.67755
  645.0      0.001550    404.58020    697.89172
  687.0      0.001456    404.64963    701.69281
  739.0      0.001353    404.71832    707.16266
  694.0      0.001441    404.78632    715.04767
  731.0      0.001368    404.85355    724.54730
  707.0      0.001414    404.92010    737.58417
  723.0      0.001383    404.98599    756.90948
  776.0      0.001289    405.05118    778.68457
  784.0      0.001276    405.11566    792.56952
  809.0      0.001236    405.17953    788.19800
  708.0      0.001412    405.24274    765.35565
  714.0      0.001401    405.30524    735.51764
  730.0      0.001370    405.36719    710.18359
  696.0      0.001437    405.42844    692.42664
  708.0      0.001412    405.48911    682.21393
  705.0      0.001418    405.54916    684.02521
  701.0      0.001427    405.60861    702.18195
  789.0      0.001267    405.66748    735.04077
  775.0      0.001290    405.72577    774.05322
  833.0      0.001200    405.78348    803.24347
  800.0      0.001250    405.84058    802.39935
  781.0      0.001280    405.89722    766.56531
  699.0      0.001431    405.95328    712.79602
  645.0      0.001550    406.00879    660.87085
  586.0      0.001706    406.06378    621.21320
  637.0      0.001570    406.11826    595.44458
  570.0      0.001754    406.17224    580.00781
  579.0      0.001727    406.22574    572.50500
  522.0      0.001916    406.27875    571.26581
  545.0      0.001835    406.33124    571.10437
  537.0      0.001862    406.38330    565.49689
  541.0      0.001848    406.43494    554.94086
  557.0      0.001795    406.48608    545.86176
  510.0      0.001961    406.53677    543.00659
  489.0      0.002045    406.58710    547.82349
  534.0      0.001873    406.63696    559.60132
  534.0      0.001873    406.68643    575.92926
  547.0      0.001828    406.73553    592.31940
  560.0      0.001786    406.78421    602.63690
  581.0      0.001721    406.83249    601.68939
  557.0      0.001795    406.88043    589.13348
  558.0      0.001792    406.92801    569.87787
  544.0      0.001838    406.97522    550.53278
  510.0      0.001961    407.02216    535.60986
  521.0      0.001919    407.06870    527.05548
  510.0      0.001961    407.11490    523.83563
  502.0      0.001992    407.16083    523.13196
  483.0      0.002070    407.20645    520.74438
  495.0      0.002020    407.25180    514.69781
  455.0      0.002198    407.29681    507.28113
  503.0      0.001988    407.34161    502.40137
  478.0      0.002092    407.38611    503.10455
  527.0      0.001898    407.43033    511.28305
  532.0      0.001880    407.47437    527.82794
  527.0      0.001898    407.51813    552.40479
  563.0      0.001776    407.56165    582.84998
  594.0      0.001684    407.60498    614.33905
  593.0      0.001686    407.64810    639.56134
  669.0      0.001495    407.69098    652.53418
  657.0      0.001522    407.73370    653.65094
  679.0      0.001473    407.77625    648.81329
  625.0      0.001600    407.81857    642.32623
  684.0      0.001462    407.86081    636.65741
  642.0      0.001558    407.90283    633.55237
  654.0      0.001529    407.94473    635.69653
  671.0      0.001490    407.98648    646.31317
  684.0      0.001462    408.02808    666.60193
  759.0      0.001318    408.06958    692.61859
  742.0      0.001348    408.11099    713.52295
  744.0      0.001344    408.15225    714.40338
  707.0      0.001414    408.19342    689.92163
  666.0      0.001502    408.23453    650.20538
  652.0      0.001534    408.27554    608.85028
  588.0      0.001701    408.31650    575.11493
  533.0      0.001876    408.35736    554.01514
  498.0      0.002008    408.39819    548.02069
  562.0      0.001779    408.43896    558.26154
  593.0      0.001686    408.47968    584.88623
  646.0      0.001548    408.52042    626.34668
  662.0      0.001511    408.56107    677.89197
  766.0      0.001305    408.60175    729.28162
  783.0      0.001277    408.64243    764.84912
  759.0      0.001318    408.68307    771.93494
  747.0      0.001339    408.72372    754.86035
  722.0      0.001385    408.76440    731.65900
  755.0      0.001325    408.80508    716.85077
  710.0      0.001408    408.84579    714.59521
  698.0      0.001433    408.88657    719.16052
  740.0      0.001351    408.92734    719.53564
  685.0      0.001460    408.96820    708.25537
  654.0      0.001529    409.00912    684.97125
  629.0      0.001590    409.05005    653.08234
  576.0      0.001736    409.09109    617.03992
  559.0      0.001789    409.13217    580.72791
  528.0      0.001894    409.17340    547.89764
  459.0      0.002179    409.21463    520.37415
  465.0      0.002151    409.25601    499.49887
  467.0      0.002141    409.29749    484.86032
  460.0      0.002174    409.33905    475.60510
  478.0      0.002092    409.38071    471.07330
  449.0      0.002227    409.42255    470.99905
  457.0      0.002188    409.46448    475.67181
  468.0      0.002137    409.50650    485.38416
  503.0      0.001988    409.54874    499.45901
  534.0      0.001873    409.59100    516.41260
  550.0      0.001818    409.63351    532.76428
  567.0      0.001764    409.67615    543.08710
  575.0      0.001739    409.71890    542.44360
  559.0      0.001789    409.76184    530.76624
  559.0      0.001789    409.80493    513.15002
  489.0      0.002045    409.84821    494.98581
  420.0      0.002381    409.89163    479.66068
  461.0      0.002169    409.93524    468.80557
  469.0      0.002132    409.97910    462.51730
  452.0      0.002212    410.02304    461.54736
  480.0      0.002083    410.06723    464.96317
  457.0      0.002188    410.11160    471.93381
  498.0      0.002008    410.15619    481.42233
  512.0      0.001953    410.20096    491.77628
  453.0      0.002208    410.24594    500.52191
  506.0      0.001976    410.29114    504.87836
  533.0      0.001876    410.33652    503.53699
  536.0      0.001866    410.38217    497.77545
  531.0      0.001883    410.42801    489.90039
  459.0      0.002179    410.47403    482.06567
  465.0      0.002151    410.52032    475.68762
  478.0      0.002092    410.56683    471.42770
  445.0      0.002247    410.61356    469.15027
  445.0      0.002247    410.66055    468.25061
  457.0      0.002188    410.70773    468.65173
  488.0      0.002049    410.75519    470.26462
  490.0      0.002041    410.80289    473.96732
  471.0      0.002123    410.85080    481.40918
  485.0      0.002062    410.89893    494.14554
  510.0      0.001961    410.94736    514.22058
  519.0      0.001927    410.99600    543.17413
  551.0      0.001815    411.04486    581.68011
  596.0      0.001678    411.09399    628.32880
  671.0      0.001490    411.14340    678.40210
  734.0      0.001362    411.19302    723.74200
  798.0      0.001253    411.24289    755.58527
  807.0      0.001239    411.29303    767.30908
  809.0      0.001236    411.34341    754.60468
  746.0      0.001340    411.39404    719.13635
  655.0      0.001527    411.44495    671.47589
  608.0      0.001645    411.49609    624.33453
  551.0      0.001815    411.54745    586.19928
  512.0      0.001953    411.59912    559.66083
  511.0      0.001957    411.65103    543.03094
  476.0      0.002101    411.70313    532.26672
  472.0      0.002119    411.75552    521.48120
  465.0      0.002151    411.80817    508.34570
  475.0      0.002105    411.86102    494.60986
  465.0      0.002151    411.91415    482.82153
  441.0      0.002268    411.96753    474.47226
  428.0      0.002336    412.02115    470.00174
  452.0      0.002212    412.07501    469.25735
  474.0      0.002110    412.12915    471.99908
  447.0      0.002237    412.18347    478.11035
  465.0      0.002151    412.23801    487.96732
  470.0      0.002128    412.29285    500.05783
  503.0      0.001988    412.34787    512.11975
  562.0      0.001779    412.40314    520.03986
  511.0      0.001957    412.45865    520.15955
  509.0      0.001965    412.51437    512.91467
  471.0      0.002123    412.57031    502.52945
  487.0      0.002053    412.62646    493.15457
  434.0      0.002304    412.68286    487.21143
  419.0      0.002387    412.73941    486.01541
  500.0      0.002000    412.79626    490.44409
  535.0      0.001869    412.85321    501.85510
  511.0      0.001957    412.91043    522.00037
  542.0      0.001845    412.96786    553.58356
  603.0      0.001658    413.02545    599.29779
  687.0      0.001456    413.08319    660.17792
  783.0      0.001277    413.14117    732.55341
  823.0      0.001215    413.19934    804.87439
  880.0      0.001136    413.25763    855.59058
  867.0      0.001153    413.31613    864.90497
  849.0      0.001178    413.37479    836.15247
  758.0      0.001319    413.43362    793.13965
  754.0      0.001326    413.49258    755.78656
  699.0      0.001431    413.55173    730.55872
  721.0      0.001387    413.61099    714.42505
  729.0      0.001372    413.67038    697.93152
  710.0      0.001408    413.72998    673.42236
  650.0      0.001538    413.78961    637.67700
  536.0      0.001866    413.84943    596.58466
  571.0      0.001751    413.90933    558.84479
  512.0      0.001953    413.96936    529.23785
  459.0      0.002179    414.02948    508.67401
  491.0      0.002037    414.08972    495.80847
  525.0      0.001905    414.15002    488.49976
  427.0      0.002342    414.21042    485.07181
  446.0      0.002242    414.27094    484.82288
  473.0      0.002114    414.33145    486.96228
  467.0      0.002141    414.39206    491.91107
  472.0      0.002119    414.45273    498.07199
  449.0      0.002227    414.51343    503.64615
  508.0      0.001969    414.57419    507.66794
  494.0      0.002024    414.63495    511.50531
  514.0      0.001946    414.69577    517.67139
  525.0      0.001905    414.75656    527.37830
  518.0      0.001931    414.81741    539.74811
  517.0      0.001934    414.87827    551.84564
  533.0      0.001876    414.93909    560.40149
  586.0      0.001706    414.99988    566.43372
  555.0      0.001802    415.06070    575.96906
  569.0      0.001757    415.12143    596.11566
  590.0      0.001695    415.18213    631.02307
  663.0      0.001508    415.24280    679.98792
  724.0      0.001381    415.30338    735.21106
  790.0      0.001266    415.36392    780.34113
  820.0      0.001220    415.42438    798.30347
  791.0      0.001264    415.48474    788.24854
  785.0      0.001274    415.54498    763.54395
  780.0      0.001282    415.60516    734.05457
  667.0      0.001499    415.66519    702.67993
  671.0      0.001490    415.72510    672.05560
  628.0      0.001592    415.78488    644.23389
  645.0      0.001550    415.84454    618.63568
  632.0      0.001582    415.90402    593.90747
  577.0      0.001733    415.96329    571.25787
  544.0      0.001838    416.02249    554.22858
  545.0      0.001835    416.08142    546.26221
  536.0      0.001866    416.14014    549.11481
  566.0      0.001767    416.19873    563.50739
  575.0      0.001739    416.25702    587.88898
  640.0      0.001563    416.31512    617.74554
  675.0      0.001481    416.37299    644.47968
  671.0      0.001490    416.43060    656.62286
  667.0      0.001499    416.48792    647.11267
  612.0      0.001634    416.54501    621.15051
  599.0      0.001669    416.60181    590.73730
  560.0      0.001786    416.65826    565.37878
  559.0      0.001789    416.71448    550.42468
  518.0      0.001931    416.77032    548.17181
  590.0      0.001695    416.82587    558.76819
  610.0      0.001639    416.88107    580.25043
  662.0      0.001511    416.93591    608.31818
  649.0      0.001541    416.99039    635.53906
  709.0      0.001410    417.04449    655.40106
  702.0      0.001425    417.09821    668.29291
  764.0      0.001309    417.15149    676.98486
  747.0      0.001339    417.20441    681.35889
  742.0      0.001348    417.25690    679.41534
  673.0      0.001486    417.30893    669.48944
  658.0      0.001520    417.36050    653.09735
  680.0      0.001471    417.41168    635.96765
  607.0      0.001647    417.46231    624.97546
  647.0      0.001546    417.51248    624.83270
  680.0      0.001471    417.56219    638.50824
  717.0      0.001395    417.61133    667.63776
  752.0      0.001330    417.65997    713.35938
  784.0      0.001276    417.70810    775.85120
  917.0      0.001091    417.75568    851.56982
  999.0      0.001001    417.80267    929.23523
  1027.0     0.000974    417.84912    988.39960
  1168.0     0.000856    417.89496    1010.47607
  1045.0     0.000957    417.94019    993.58417
  996.0      0.001004    417.98486    951.20581
  955.0      0.001047    418.02887    898.85583
  879.0      0.001138    418.07227    849.78265
  839.0      0.001192    418.11499    813.01270
  749.0      0.001335    418.15707    791.35693
  813.0      0.001230    418.19846    782.57043
  842.0      0.001188    418.23920    782.03394
  817.0      0.001224    418.27921    785.25983
  762.0      0.001312    418.31848    790.44489
  803.0      0.001245    418.35706    797.58722
  809.0      0.001236    418.39493    809.56830
  804.0      0.001244    418.43201    826.77710
  871.0      0.001148    418.46832    847.19501
  934.0      0.001071    418.50391    873.13269
  904.0      0.001106    418.53864    915.31445
  1032.0     0.000969    418.57257    984.63800
  1105.0     0.000905    418.60574    1084.00916
  1337.0     0.000748    418.63806    1208.62109
  1522.0     0.000657    418.66953    1350.36328
  1662.0     0.000602    418.70016    1491.92249
  1757.0     0.000569    418.72992    1592.48352
  1701.0     0.000588    418.75876    1596.25305
  1552.0     0.000644    418.78674    1484.19580
  1282.0     0.000780    418.81384    1299.33899
  1075.0     0.000930    418.84000    1100.26978
  935.0      0.001070    418.86523    923.88885
  799.0      0.001252    418.88953    785.17340
  725.0      0.001379    418.91287    684.84949
  622.0      0.001608    418.93521    616.83209
  603.0      0.001658    418.95663    572.03986
  544.0      0.001838    418.97702    542.76581
  541.0      0.001848    418.99640    523.31750
  539.0      0.001855    419.01480    510.14999
  500.0      0.002000    419.03210    501.02649
  505.0      0.001980    419.04843    495.03830
  522.0      0.001916    419.06369    491.93909
  500.0      0.002000    419.07785    491.69824
  526.0      0.001901    419.09094    494.72549
  480.0      0.002083    419.10297    501.72174
  497.0      0.002012    419.11386    511.68826
  495.0      0.002020    419.12366    523.91876
  565.0      0.001770    419.13235    535.94348
  524.0      0.001908    419.13986    545.53607
  555.0      0.001802    419.14624    553.68518
  603.0      0.001658    419.15149    563.05548
  600.0      0.001667    419.15552    574.27991
  591.0      0.001692    419.15836    585.60443
  593.0      0.001686    419.16000    594.26697
  649.0      0.001541    419.16049    598.31818
  598.0      0.001672    419.15973    598.13220
  586.0      0.001706    419.15771    596.29108
  554.0      0.001805    419.15451    595.67969
  608.0      0.001645    419.15002    597.06195
  605.0      0.001653    419.14426    599.39191
  599.0      0.001669    419.13727    599.46826
  583.0      0.001715    419.12894    596.08545
  557.0      0.001795    419.11932    591.90912
  566.0      0.001767    419.10846    591.49530
  587.0      0.001704    419.09622    598.26727
  626.0      0.001597    419.08267    613.68719
  594.0      0.001684    419.06781    637.08331
  711.0      0.001406    419.05157    665.38788
  710.0      0.001408    419.03400    693.51099
  737.0      0.001357    419.01508    716.99969
  728.0      0.001374    418.99475    735.53308
  795.0      0.001258    418.97305    751.41797
  740.0      0.001351    418.94995    764.39600
  785.0      0.001274    418.92545    769.74139
  794.0      0.001259    418.89954    760.82751
  678.0      0.001475    418.87222    734.93774
  680.0      0.001471    418.84348    698.30237
  656.0      0.001524    418.81326    661.93457
  635.0      0.001575    418.78162    635.22736
  632.0      0.001582    418.74854    623.08154
  636.0      0.001572    418.71396    626.84845
  665.0      0.001504    418.67795    644.55627
  672.0      0.001488    418.64044    671.31458
  716.0      0.001397    418.60144    698.85345
  736.0      0.001359    418.56094    716.74945
  719.0      0.001391    418.51898    718.00824
  747.0      0.001339    418.47549    702.34076
  678.0      0.001475    418.43045    673.33826
  639.0      0.001565    418.38394    637.57703
  567.0      0.001764    418.33588    603.17865
  547.0      0.001828    418.28625    576.10651
  506.0      0.001976    418.23517    559.02600
  552.0      0.001812    418.18243    552.28925
  552.0      0.001812    418.12820    554.98041
  543.0      0.001842    418.07239    565.41119
  592.0      0.001689    418.01505    581.39380
  607.0      0.001647    417.95609    600.77679
  666.0      0.001502    417.89557    621.60059
  637.0      0.001570    417.83350    640.92358
  678.0      0.001475    417.76981    652.85754
  701.0      0.001427    417.70453    651.19843
  656.0      0.001524    417.63766    636.10718
  660.0      0.001515    417.56918    615.12231
  598.0      0.001672    417.49911    596.86932
  579.0      0.001727    417.42746    587.87482
  544.0      0.001838    417.35416    593.31824
  613.0      0.001631    417.27924    616.18610
  658.0      0.001520    417.20276    657.95270
  726.0      0.001377    417.12457    717.36163
  851.0      0.001175    417.04483    788.86176
  932.0      0.001073    416.96344    860.17865
  946.0      0.001057    416.88040    911.00439
  1011.0     0.000989    416.79575    920.66254
  912.0      0.001096    416.70947    886.28571
  824.0      0.001214    416.62155    825.46552
  778.0      0.001285    416.53198    758.67981
  685.0      0.001460    416.44083    697.94476
  624.0      0.001603    416.34796    648.07019
  628.0      0.001592    416.25348    610.78101
  576.0      0.001736    416.15735    586.39166
  530.0      0.001887    416.05963    573.96716
  579.0      0.001727    415.96024    571.92480
  572.0      0.001748    415.85916    578.51758
  604.0      0.001656    415.75653    591.89758
  554.0      0.001805    415.65216    610.08392
  573.0      0.001745    415.54623    631.09174
  679.0      0.001473    415.43863    654.13251
  697.0      0.001435    415.32941    680.17499
  744.0      0.001344    415.21851    712.19299
  734.0      0.001362    415.10605    752.59662
  845.0      0.001183    414.99194    801.19153
  860.0      0.001163    414.87613    852.22369
  860.0      0.001163    414.75879    893.70056
  890.0      0.001124    414.63974    914.94934
  901.0      0.001110    414.51913    918.14398
  966.0      0.001035    414.39688    914.79114
  960.0      0.001042    414.27301    913.52606
  998.0      0.001002    414.14755    919.54633
  1051.0     0.000951    414.02048    938.44495
  1098.0     0.000911    413.89178    973.03790
  1150.0     0.000870    413.76147    1017.62000
  1158.0     0.000864    413.62964    1055.75037
  1136.0     0.000880    413.49612    1064.00049
  1077.0     0.000929    413.36108    1028.11133
  945.0      0.001058    413.22443    961.24609
  904.0      0.001106    413.08627    884.93628
  849.0      0.001178    412.94653    816.00531
  715.0      0.001399    412.80518    760.99689
  664.0      0.001506    412.66235    719.24689
  654.0      0.001529    412.51788    687.21472
  650.0      0.001538    412.37192    661.78656
  609.0      0.001642    412.22446    641.32947
  642.0      0.001558    412.07544    625.83875
  570.0      0.001754    411.92487    616.20428
  566.0      0.001767    411.77286    612.73004
  613.0      0.001631    411.61935    614.65411
  611.0      0.001637    411.46426    621.20758
  631.0      0.001585    411.30780    632.93097
  601.0      0.001664    411.14978    651.54083
  663.0      0.001508    410.99033    678.27802
  735.0      0.001361    410.82938    712.47815
  790.0      0.001266    410.66708    750.67291
  864.0      0.001157    410.50330    786.07666
  891.0      0.001122    410.33804    809.90088
  882.0      0.001134    410.17148    815.78015
  893.0      0.001120    410.00339    802.99817
  801.0      0.001248    409.83401    777.95770
  791.0      0.001264    409.66321    749.40686
  726.0      0.001377    409.49106    723.67871
  688.0      0.001453    409.31750    703.20068
  665.0      0.001504    409.14267    687.87384
  685.0      0.001460    408.96649    677.73535
  650.0      0.001538    408.78894    671.16260
  694.0      0.001441    408.61017    663.39056
  651.0      0.001536    408.43002    647.90009
  645.0      0.001550    408.24866    623.03113
  605.0      0.001653    408.06598    593.39178
  588.0      0.001701    407.88211    564.19891
  526.0      0.001901    407.69693    538.65369
  461.0      0.002169    407.51062    518.78467
  472.0      0.002119    407.32309    505.88705
  489.0      0.002045    407.13428    500.50232
  489.0      0.002045    406.94440    501.74490
  530.0      0.001887    406.75327    507.61871
  496.0      0.002016    406.56104    513.83331
  508.0      0.001969    406.36761    514.33240
  528.0      0.001894    406.17319    505.70224
  480.0      0.002083    405.97763    491.08301
  473.0      0.002114    405.78094    475.80014
  452.0      0.002212    405.58328    463.15768
  424.0      0.002358    405.38446    454.28583
  438.0      0.002283    405.18469    449.40005
  454.0      0.002203    404.98389    448.29724
  410.0      0.002439    404.78210    450.91455
  421.0      0.002375    404.57932    457.12891
  423.0      0.002364    404.37564    466.89120
  445.0      0.002247    404.17102    479.42505
  483.0      0.002070    403.96536    492.58066
  446.0      0.002242    403.75897    503.04053
  490.0      0.002041    403.55157    509.12692
  488.0      0.002049    403.34338    512.04419
  493.0      0.002028    403.13431    512.79034
  487.0      0.002053    402.92447    511.10904
  509.0      0.001965    402.71375    507.39188
  461.0      0.002169    402.50232    503.55139
  484.0      0.002066    402.29019    501.71814
  466.0      0.002146    402.07718    502.61655
  503.0      0.001988    401.86356    506.22363
  483.0      0.002070    401.64920    509.93863
  502.0      0.001992    401.43417    510.28394
  511.0      0.001957    401.21844    505.44260
  490.0      0.002041    401.00220    496.96033
  513.0      0.001949    400.78531    488.14343
  480.0      0.002083    400.56775    482.02103
  453.0      0.002208    400.34976    480.49844
  462.0      0.002165    400.13107    485.12875
  490.0      0.002041    399.91199    495.91870
  545.0      0.001835    399.69235    512.05176
  556.0      0.001799    399.47229    531.57532
  577.0      0.001733    399.25168    552.80939
  551.0      0.001815    399.03079    576.53247
  608.0      0.001645    398.80945    604.78699
  680.0      0.001471    398.58765    638.04761
  690.0      0.001449    398.36560    672.97015
  727.0      0.001376    398.14313    699.69745
  707.0      0.001414    397.92044    705.41437
  697.0      0.001435    397.69739    685.82269
  643.0      0.001555    397.47418    648.48444
  606.0      0.001650    397.25061    604.67816
  534.0      0.001873    397.02695    563.75507
  509.0      0.001965    396.80313    530.85114
  475.0      0.002105    396.57904    507.85977
  467.0      0.002141    396.35489    494.61917
  475.0      0.002105    396.13058    490.12674
  479.0      0.002088    395.90628    493.10220
  457.0      0.002188    395.68182    502.06137
  501.0      0.001996    395.45746    515.03180
  539.0      0.001855    395.23303    529.24762
  502.0      0.001992    395.00858    539.88464
  517.0      0.001934    394.78427    542.10327
  495.0      0.002020    394.55994    533.46710
  492.0      0.002033    394.33578    517.39209
  496.0      0.002016    394.11172    499.30173
  444.0      0.002252    393.88785    483.38229
  459.0      0.002179    393.66409    471.62967
  443.0      0.002257    393.44064    464.57825
  427.0      0.002342    393.21741    461.71704
  420.0      0.002381    392.99435    461.81998
  448.0      0.002232    392.77173    463.30746
  430.0      0.002326    392.54929    464.89978
  449.0      0.002227    392.32724    466.17767
  407.0      0.002457    392.10553    467.28589
  478.0      0.002092    391.88431    468.10483
  456.0      0.002193    391.66339    468.12939
  433.0      0.002309    391.44302    466.81915
  476.0      0.002101    391.22318    464.38275
  444.0      0.002252    391.00372    461.75165
  465.0      0.002151    390.78488    460.15649
  466.0      0.002146    390.56653    460.59103
  462.0      0.002165    390.34885    463.42480
  468.0      0.002137    390.13168    468.55804
  492.0      0.002033    389.91528    474.79193
  518.0      0.001931    389.69955    480.31262
  515.0      0.001942    389.48441    483.62311
  508.0      0.001969    389.27011    484.79065
  502.0      0.001992    389.05646    485.04105
  479.0      0.002088    388.84366    485.76230
  445.0      0.002247    388.63162    488.49271
  500.0      0.002000    388.42050    494.62473
  459.0      0.002179    388.21014    505.86734
  501.0      0.001996    388.00076    523.19196
  524.0      0.001908    387.79233    546.79645
  613.0      0.001631    387.58472    575.65930
  643.0      0.001555    387.37820    609.02716
  656.0      0.001524    387.17261    648.41925
  730.0      0.001370    386.96808    696.27734
  809.0      0.001236    386.76456    752.19623
  850.0      0.001176    386.56223    809.32117
  929.0      0.001076    386.36087    855.52869
  939.0      0.001065    386.16074    878.65210
  934.0      0.001071    385.96182    875.55084
  868.0      0.001152    385.76398    855.01099
  863.0      0.001159    385.56744    829.86432
  863.0      0.001159    385.37207    808.56964
  901.0      0.001110    385.17804    793.00342
  792.0      0.001263    384.98523    779.61426
  793.0      0.001261    384.79382    762.91260
  701.0      0.001427    384.60376    740.09222
  699.0      0.001431    384.41498    713.21466
  654.0      0.001529    384.22772    686.46228
  631.0      0.001585    384.04181    661.27533
  661.0      0.001513    383.85736    634.72894
  596.0      0.001678    383.67438    603.74030
  554.0      0.001805    383.49295    569.74689
  540.0      0.001852    383.31299    536.94318
  488.0      0.002049    383.13464    508.79681
  457.0      0.002188    382.95789    486.16080
  496.0      0.002016    382.78265    470.84973
  477.0      0.002096    382.60910    461.50275
  412.0      0.002427    382.43719    457.10260
  431.0      0.002320    382.26697    456.55640
  464.0      0.002155    382.09839    458.79535
  483.0      0.002070    381.93164    462.74875
  516.0      0.001938    381.76654    467.13846
  509.0      0.001965    381.60327    470.49191
  500.0      0.002000    381.44180    471.76318
  490.0      0.002041    381.28210    470.38074
  479.0      0.002088    381.12427    467.27777
  474.0      0.002110    380.96829    463.72836
  457.0      0.002188    380.81424    460.87198
  444.0      0.002252    380.66202    459.43719
  475.0      0.002105    380.51181    459.72369
  382.0      0.002618    380.36353    461.55405
  473.0      0.002114    380.21716    464.38153
  466.0      0.002146    380.07288    467.45483
  494.0      0.002024    379.93051    470.18930
  507.0      0.001972    379.79025    472.54691
  464.0      0.002155    379.65201    475.31094
  462.0      0.002165    379.51590    478.99796
  478.0      0.002092    379.38181    483.98203
  467.0      0.002141    379.24988    489.87476
  497.0      0.002012    379.12012    495.55835
  503.0      0.001988    378.99243    499.60309
  504.0      0.001984    378.86697    500.92007
  520.0      0.001923    378.74368    499.72751
  484.0      0.002066    378.62262    496.93094
  490.0      0.002041    378.50375    493.38620
  459.0      0.002179    378.38718    489.78473
  498.0      0.002008    378.27280    487.02969
  491.0      0.002037    378.16074    486.52930
  469.0      0.002132    378.05103    490.36484
  466.0      0.002146    377.94354    500.54938
  524.0      0.001908    377.83841    519.15875
  564.0      0.001773    377.73560    547.51178
  624.0      0.001603    377.63522    585.47601
  717.0      0.001395    377.53714    630.08600
  714.0      0.001401    377.44147    674.07269
  830.0      0.001205    377.34824    707.50800
  855.0      0.001170    377.25735    724.65332
  811.0      0.001233    377.16895    726.56958
  840.0      0.001190    377.08298    716.47021
  759.0      0.001318    376.99948    698.65973
  718.0      0.001393    376.91840    677.77405
  691.0      0.001447    376.83987    657.14038
  702.0      0.001425    376.76376    639.08795
  653.0      0.001531    376.69019    626.20190
  607.0      0.001647    376.61914    621.19446
  622.0      0.001608    376.55057    625.79974
  661.0      0.001513    376.48459    639.96735
  637.0      0.001570    376.42114    661.66071
  660.0      0.001515    376.36023    686.51227
  725.0      0.001379    376.30185    708.08948
  697.0      0.001435    376.24612    720.18146
  747.0      0.001339    376.19290    720.10638
  740.0      0.001351    376.14230    708.78552
  734.0      0.001362    376.09430    687.47449
  682.0      0.001466    376.04889    657.31818
  690.0      0.001449    376.00607    622.83026
  601.0      0.001664    375.96588    591.23712
  581.0      0.001721    375.92834    568.78210
  542.0      0.001845    375.89337    558.74548
  607.0      0.001647    375.86108    562.00769
  600.0      0.001667    375.83142    577.70081
  666.0      0.001502    375.80438    602.96179
  663.0      0.001508    375.77997    632.70667
  758.0      0.001319    375.75824    660.92010
  760.0      0.001316    375.73914    684.52991
  782.0      0.001279    375.72269    704.29022
  795.0      0.001258    375.70889    720.09076
  745.0      0.001342    375.69775    726.94354
  723.0      0.001383    375.68924    718.14026
  666.0      0.001502    375.68344    690.47162
  667.0      0.001499    375.68027    649.72607
  605.0      0.001653    375.67975    605.34808
  513.0      0.001949    375.68192    564.81110
  506.0      0.001976    375.68671    532.31555
  512.0      0.001953    375.69415    509.19186
  477.0      0.002096    375.70425    494.78601
  449.0      0.002227    375.71701    486.97092
  422.0      0.002370    375.73239    483.72479
  487.0      0.002053    375.75046    483.69052
  496.0      0.002016    375.77112    485.55783
  484.0      0.002066    375.79443    487.15900
  444.0      0.002252    375.82037    485.74329
  472.0      0.002119    375.84897    479.57910
  431.0      0.002320    375.88016    469.21271
  457.0      0.002188    375.91394    456.90320
  423.0      0.002364    375.95038    444.76312
  417.0      0.002398    375.98938    434.10535
  370.0      0.002703    376.03098    425.55847
  389.0      0.002571    376.07523    419.31607
  403.0      0.002481    376.12198    415.32870
  376.0      0.002660    376.17133    413.45105
  398.0      0.002513    376.22327    413.54480
  380.0      0.002632    376.27774    415.54996
  413.0      0.002421    376.33472    419.35696
  398.0      0.002513    376.39426    424.86313
  422.0      0.002370    376.45633    431.72742
  419.0      0.002387    376.52090    438.97495
  442.0      0.002262    376.58798    446.27853
  454.0      0.002203    376.65756    452.19266
  426.0      0.002347    376.72961    456.24240
  455.0      0.002198    376.80411    458.27652
  444.0      0.002252    376.88110    459.31107
  438.0      0.002283    376.96048    460.86478
  462.0      0.002165    377.04227    464.14102
  493.0      0.002028    377.12656    469.68362
  482.0      0.002075    377.21317    477.33939
  482.0      0.002075    377.30219    486.36942
  493.0      0.002028    377.39359    496.01465
  544.0      0.001838    377.48734    506.38852
  519.0      0.001927    377.58337    519.30487
  528.0      0.001894    377.68176    537.22052
  577.0      0.001733    377.78247    561.36743
  620.0      0.001613    377.88544    590.10449
  624.0      0.001603    377.99072    618.41003
  668.0      0.001497    378.09821    640.75928
  646.0      0.001548    378.20795    655.63879
  725.0      0.001379    378.31989    663.51782
  653.0      0.001531    378.43405    662.67767
  657.0      0.001522    378.55035    651.42810
  593.0      0.001686    378.66882    632.68036
  628.0      0.001592    378.78949    612.76038
  558.0      0.001792    378.91217    597.01654
  598.0      0.001672    379.03705    587.97375
  602.0      0.001661    379.16394    585.90222
  625.0      0.001600    379.29297    588.75470
  639.0      0.001565    379.42392    591.11603
  614.0      0.001629    379.55701    585.63904
  562.0      0.001779    379.69202    568.96381
  565.0      0.001770    379.82895    545.88330
  571.0      0.001751    379.96793    523.32202
  527.0      0.001898    380.10876    505.42239
  482.0      0.002075    380.25159    493.43204
  478.0      0.002092    380.39624    486.39078
  476.0      0.002101    380.54279    481.96240
  466.0      0.002146    380.69113    477.50848
  468.0      0.002137    380.84128    471.37424
  466.0      0.002146    380.99326    463.98087
  405.0      0.002469    381.14697    456.34167
  449.0      0.002227    381.30249    449.79996
  411.0      0.002433    381.45966    445.26617
  379.0      0.002639    381.61856    443.19757
  433.0      0.002309    381.77911    443.62680
  426.0      0.002347    381.94135    446.21140
  448.0      0.002232    382.10513    450.19962
  465.0      0.002151    382.27054    455.23285
  491.0      0.002037    382.43756    462.59952
  467.0      0.002141    382.60605    474.59302
  509.0      0.001965    382.77615    493.45093
  522.0      0.001916    382.94769    520.01123
  606.0      0.001650    383.12073    552.71912
  665.0      0.001504    383.29517    586.28058
  654.0      0.001529    383.47110    611.15283
  726.0      0.001377    383.64838    618.33539
  699.0      0.001431    383.82697    606.52637
  591.0      0.001692    384.00702    581.17377
  547.0      0.001828    384.18829    549.53973
  522.0      0.001916    384.37094    518.53094
  474.0      0.002110    384.55478    492.44888
  463.0      0.002160    384.73996    472.92590
  456.0      0.002193    384.92624    459.84802
  402.0      0.002488    385.11374    452.54071
  434.0      0.002304    385.30243    450.22260
  443.0      0.002257    385.49222    452.21515
  422.0      0.002370    385.68320    457.92166
  461.0      0.002169    385.87518    466.86890
  479.0      0.002088    386.06830    478.35001
  490.0      0.002041    386.26239    491.36557
  513.0      0.001949    386.45758    504.03043
  531.0      0.001883    386.65363    513.71375
  503.0      0.001988    386.85068    517.66150
  491.0      0.002037    387.04874    514.69427
  494.0      0.002024    387.24762    506.09775
  497.0      0.002012    387.44748    495.37967
  442.0      0.002262    387.64813    485.42566
  473.0      0.002114    387.84970    478.92102
  473.0      0.002114    388.05197    476.24750
  473.0      0.002114    388.25513    477.15457
  438.0      0.002283    388.45898    480.82108
  462.0      0.002165    388.66357    486.40735
  476.0      0.002101    388.86899    493.22723
  487.0      0.002053    389.07498    500.33057
  490.0      0.002041    389.28174    506.19296
  508.0      0.001969    389.48907    509.30264
  501.0      0.001996    389.69711    508.86740
  548.0      0.001825    389.90567    505.97589
  506.0      0.001976    390.11484    502.39215
  484.0      0.002066    390.32462    499.47089
  462.0      0.002165    390.53485    497.58667
  470.0      0.002128    390.74570    496.13278
  471.0      0.002123    390.95700    493.82687
  493.0      0.002028    391.16882    489.51501
  491.0      0.002037    391.38101    483.02957
  471.0      0.002123    391.59375    475.28928
  500.0      0.002000    391.80682    467.28812
  461.0      0.002169    392.02026    459.64917
  452.0      0.002212    392.23422    452.67651
  459.0      0.002179    392.44839    446.62454
  420.0      0.002381    392.66302    441.90457
  417.0      0.002398    392.87790    439.09933
  421.0      0.002375    393.09317    438.85431
  412.0      0.002427    393.30862    441.75980
  420.0      0.002381    393.52448    448.21234
  492.0      0.002033    393.74045    458.19235
  525.0      0.001905    393.95667    470.65451
  507.0      0.001972    394.17325    484.16144
  552.0      0.001812    394.38989    495.00430
  508.0      0.001969    394.60684    499.92261
  527.0      0.001898    394.82391    498.59744
  482.0      0.002075    395.04120    493.49475
  482.0      0.002075    395.25854    487.55887
  503.0      0.001988    395.47604    482.76242
  476.0      0.002101    395.69376    479.68903
  455.0      0.002198    395.91150    477.78790
  476.0      0.002101    396.12943    475.86343
  478.0      0.002092    396.34738    472.69690
  493.0      0.002028    396.56546    467.82922
  454.0      0.002203    396.78351    461.61667
  453.0      0.002208    397.00177    454.92252
  472.0      0.002119    397.21991    448.54892
  462.0      0.002165    397.43811    443.12927
  394.0      0.002538    397.65643    439.05740
  393.0      0.002545    397.87469    436.56656
  372.0      0.002688    398.09302    435.76331
  421.0      0.002375    398.31131    436.65771
  431.0      0.002320    398.52963    439.19058
  400.0      0.002500    398.74783    443.15155
  458.0      0.002183    398.96616    448.34119
  431.0      0.002320    399.18433    454.49982
  466.0      0.002146    399.40244    461.28723
  478.0      0.002092    399.62064    468.38519
  500.0      0.002000    399.83868    475.88403
  481.0      0.002079    400.05676    484.44403
  502.0      0.001992    400.27469    494.90714
  537.0      0.001862    400.49261    507.55392
  607.0      0.001647    400.71039    522.14252
  575.0      0.001739    400.92807    538.77448
  615.0      0.001626    401.14581    558.76813
  621.0      0.001610    401.36334    583.29926
  706.0      0.001416    401.58087    611.36584
  749.0      0.001335    401.79822    639.10156
  787.0      0.001271    402.01556    659.78723
  720.0      0.001389    402.23270    666.53198
  767.0      0.001304    402.44983    657.56854
  728.0      0.001374    402.66675    637.05420
  681.0      0.001468    402.88354    611.17834
  608.0      0.001645    403.10034    585.89276
  583.0      0.001715    403.31689    565.69647
  603.0      0.001658    403.53342    553.22766
  603.0      0.001658    403.74976    549.07050
  565.0      0.001770    403.96603    551.82593
  591.0      0.001692    404.18204    558.11786
  612.0      0.001634    404.39801    562.85333
  607.0      0.001647    404.61377    560.37244
  611.0      0.001637    404.82935    549.01074
  556.0      0.001799    405.04486    530.97504
  548.0      0.001825    405.26016    510.68079
  480.0      0.002083    405.47531    491.58917
  427.0      0.002342    405.69025    475.63022
  433.0      0.002309    405.90509    463.36670
  431.0      0.002320    406.11963    454.80441
  452.0      0.002212    406.33395    449.30276
  438.0      0.002283    406.54822    446.38132
  437.0      0.002288    406.76212    444.88150
  422.0      0.002370    406.97589    444.63501
  430.0      0.002326    407.18939    445.04257
  437.0      0.002288    407.40268    445.92542
  424.0      0.002358    407.61563    447.00049
  443.0      0.002257    407.82843    448.00113
  422.0      0.002370    408.04077    448.78699
  442.0      0.002262    408.25287    449.46359
  438.0      0.002283    408.46469    450.37607
  457.0      0.002188    408.67612    451.98752
  433.0      0.002309    408.88727    454.82153
  439.0      0.002278    409.09793    459.49408
  438.0      0.002283    409.30829    466.70584
  462.0      0.002165    409.51816    476.97870
  495.0      0.002020    409.72763    490.44559
  500.0      0.002000    409.93655    506.62082
  543.0      0.001842    410.14493    524.18103
  551.0      0.001815    410.35287    540.58673
  615.0      0.001626    410.56021    552.57916
  564.0      0.001773    410.76697    558.28815
  572.0      0.001748    410.97299    558.83209
  512.0      0.001953    411.17844    556.88361
  569.0      0.001757    411.38309    554.41608
  514.0      0.001946    411.58691    551.92688
  521.0      0.001919    411.79007    548.95233
  546.0      0.001832    411.99222    545.40479
  505.0      0.001980    412.19354    542.26593
  541.0      0.001848    412.39383    540.76624
  495.0      0.002020    412.59311    541.66760
  552.0      0.001812    412.79126    545.56104
  500.0      0.002000    412.98831    552.78729
  502.0      0.001992    413.18405    563.32422
  584.0      0.001712    413.37848    576.60834
  560.0      0.001786    413.57162    591.25140
  593.0      0.001686    413.76324    605.40686
  616.0      0.001623    413.95337    617.83533
  623.0      0.001605    414.14178    628.95453
  651.0      0.001536    414.32855    640.31207
  693.0      0.001443    414.51343    652.59186
  679.0      0.001473    414.69647    664.43372
  725.0      0.001379    414.87741    672.54584
  684.0      0.001462    415.05618    673.17816
  644.0      0.001553    415.23276    663.58649
  668.0      0.001497    415.40692    643.68170
  575.0      0.001739    415.57861    616.62451
  592.0      0.001689    415.74759    587.04590
  527.0      0.001898    415.91388    558.94550
  511.0      0.001957    416.07715    534.84943
  497.0      0.002012    416.23734    515.94830
  442.0      0.002262    416.39438    502.47171
  467.0      0.002141    416.54794    494.02011
  436.0      0.002294    416.69797    489.68045
  484.0      0.002066    416.84424    488.32980
  479.0      0.002088    416.98657    488.51788
  476.0      0.002101    417.12473    489.37399
  461.0      0.002169    417.25861    490.62958
  496.0      0.002016    417.38791    492.90021
  457.0      0.002188    417.51239    496.43771
  467.0      0.002141    417.63199    500.87335
  512.0      0.001953    417.74631    505.21982
  469.0      0.002132    417.85519    508.05090
  500.0      0.002000    417.95828    508.23587
  531.0      0.001883    418.05545    506.05664
  526.0      0.001901    418.14630    503.07849
  481.0      0.002079    418.23065    501.64478
  472.0      0.002119    418.30814    503.12057
  487.0      0.002053    418.37845    508.25934
  549.0      0.001821    418.44135    516.90015
  538.0      0.001859    418.49643    527.68188
  589.0      0.001698    418.54340    537.89301
  571.0      0.001751    418.58185    544.68610
  594.0      0.001684    418.61151    547.70325
  548.0      0.001825    418.63193    549.22198
  569.0      0.001757    418.64270    551.34033
  548.0      0.001825    418.64349    554.50909
  541.0      0.001848    418.63388    557.94489
  543.0      0.001842    418.61337    560.26239
  574.0      0.001742    418.58157    560.47870
  548.0      0.001825    418.53802    559.19171
  560.0      0.001786    418.48221    558.09778
  544.0      0.001838    418.41364    558.62567
  554.0      0.001805    418.33191    561.39160
  544.0      0.001838    418.23639    566.30902
  630.0      0.001587    418.12653    572.94885
  553.0      0.001808    418.00189    581.50317
  573.0      0.001745    417.86172    592.50537
  654.0      0.001529    417.70563    606.49231
  651.0      0.001536    417.53284    623.22479
  627.0      0.001595    417.34280    641.95764
  670.0      0.001493    417.13480    662.15228
  712.0      0.001404    416.90829    683.94904
  700.0      0.001429    416.66251    709.17023
  812.0      0.001232    416.39667    741.20404
  823.0      0.001215    416.11017    782.51233
  1002.0     0.000998    415.80212    832.41718
  947.0      0.001056    415.47189    886.34595
  1042.0     0.000960    415.11847    936.18475
  1049.0     0.000953    414.74136    971.28473
  1067.0     0.000937    414.33954    981.30493
  1020.0     0.000980    413.91193    960.85187
  935.0      0.001070    413.45801    911.35419
  813.0      0.001230    412.97647    842.55469
  761.0      0.001314    412.46674    769.85718
  714.0      0.001401    411.92749    706.11768
  694.0      0.001441    411.35809    658.20398
  624.0      0.001603    410.75708    628.14032
  606.0      0.001650    410.12387    614.77777
  638.0      0.001567    409.45709    614.92487
  659.0      0.001517    408.75540    623.89368
  650.0      0.001538    408.01822    635.97931
  693.0      0.001443    407.24368    645.39758
  636.0      0.001572    406.43124    647.07483
  617.0      0.001621    405.57910    637.32666
  623.0      0.001605    404.68646    615.78864
  569.0      0.001757    403.75143    586.23987
  513.0      0.001949    402.77338    554.15540
  479.0      0.002088    401.75049    523.90741
  496.0      0.002016    400.68100    497.90787
  503.0      0.001988    399.56424    476.99899
  429.0      0.002331    398.39786    461.04254
  422.0      0.002370    397.18115    449.38919
  444.0      0.002252    395.91168    441.20270
  462.0      0.002165    394.58881    435.67850
  430.0      0.002326    393.21030    432.14130
  428.0      0.002336    391.77399    430.05948
  424.0      0.002358    390.27921    429.00989
  404.0      0.002475    388.72299    428.60321
  409.0      0.002445    387.10468    428.39148
  436.0      0.002294    385.42120    427.79462
  403.0      0.002481    383.67191    426.24832
  425.0     .            .            .
_pd_meas_number_of_points              4100
_pd_proc_number_of_points              4100

loop_
      _refln_index_h
      _refln_index_k
      _refln_index_l
      _refln_observed_status
      _refln_F_squared_meas
      _refln_F_squared_calc
      _refln_phase_calc
      _refln_d_spacing
      _gsas_i100_meas
   1   0   0 o  258.990    291.267    180.00  10.50819   2.44
   0   0   2 o  17978.797  17807.068   0.00    8.48661 100.00
   1   0  -2 o  161.053    401.761    180.00   7.29797   1.18
   1   0   2 o  37864.21   36992.61   180.00   6.07393  92.14
   0   1   1 o  7194.989   7254.516    0.00    5.33047  51.49
   2   0   0 o  12438.545  12311.045   0.00    5.25410  26.22
   1   1   0 o  2078.959   1989.012   180.00   4.95201  12.54
   2   0  -2 o  2079.414   2163.265    0.00    4.89238   5.57
   1   1  -1 o  7289.148   7298.471   180.00   4.86979  49.42
   0   1   2 o  17614.434  17764.441  180.00   4.68254  84.47
   1   1   1 o  8102.313   8361.860   180.00   4.64575  30.20
   1   1  -2 o  470.244    541.212     0.00    4.45000   2.41
   0   0   4 o  299.051    302.969    180.00   4.24330   0.52
   1   0  -4 o  10565.620  10618.042  180.00   4.21584  14.88
   2   0   2 o  283.535    252.969     0.00    4.13664   0.34
   1   1   2 o  9651.179   9333.610   180.00   4.12293  29.34
   0   1   3 o  4326.263   4034.084    0.00    3.98526  13.55
   1   1  -3 o  7618.431   7420.881   180.00   3.89924  25.88
   2   1  -1 o  9000.903   9022.874    0.00    3.85604  30.28
   2   1   0 o  10.243     10.497      0.00    3.83630   0.03
   1   0   4 o  28763.938  28167.785  180.00   3.70308  24.98
   2   1  -2 o  24.689     26.661      0.00    3.68850   0.09
   2   0  -4 o  1250.300   1313.903    0.00    3.64899   1.74
   2   1   1 o  2379.208   2486.925    0.00    3.63736   5.38
   1   1   3 o  9084.599   9255.685   180.00   3.57446  17.82
   3   0   0 o  572.140    663.064    180.00   3.50273   0.49
   3   0  -2 o  28494.277  28236.896  180.00   3.47325  35.12
   2   1  -3 o  11975.779  12156.997   0.00    3.39632  30.68
   0   1   4 o  339.714    353.664    180.00   3.38524   0.73
   1   1  -4 o  714.163    831.850    180.00   3.37124   1.61
   2   1   2 o  584.593    553.491     0.00    3.33033   0.96
   1   1   4 o  184.275    161.322    180.00   3.09126   0.25
   3   0   2 o  537.700    489.681    180.00   3.04452   0.25
   2   0   4 o  4430.139   4391.462    0.00    3.03696   2.41
   2   1  -4 o  8842.445   8919.813   180.00   3.05958  17.19
   2   1   3 o  7781.198   7668.525    0.00    2.99231   9.62
   3   1  -1 o  16203.404  15911.808  180.00   3.00894  24.09
   3   0  -4 o  37418.61   37256.62   180.00   2.98736  34.72
   3   1   0 o  11205.562  11383.569   0.00    2.97182  15.61
   3   1  -2 o  11287.419  11523.394   0.00    2.95375  20.37
   1   1  -5 o  6525.011   6599.548   180.00   2.92172  10.10
   0   1   5 o  7405.319   7632.854    0.00    2.90495   9.86
   3   1   1 o  3130.154   3130.951   180.00   2.85194   4.05
   1   0  -6 o  58.768     56.378      0.00    2.86862   0.08
   0   0   6 o  331.837    344.859    180.00   2.82887   0.23
   3   1  -3 o  4195.729   4078.405    0.00    2.82025   7.44
   0   2   0 o  10.285     10.858      0.00    2.80726   0.04
   0   2   1 o  4178.392   4367.680   180.00   2.76964   9.08
   2   1  -5 o  6288.597   6186.742    0.00    2.73280   9.37
   1   2   0 o  10317.604  10402.277  180.00   2.71215  22.72
   1   1   5 o  16976.365  16682.500  180.00   2.69220  18.54
   2   0  -6 o  10059.419  10233.669   0.00    2.70969   6.66
   1   2  -1 o  379.754    360.911    180.00   2.69840   0.85
   3   1   2 o  7434.395   7188.042   180.00   2.67636   7.16
   2   1   4 o  1457.421   1383.442    0.00    2.67122   1.20
   0   2   2 o  164.605    142.101    180.00   2.66523   0.39
   1   2   1 o  3076.585   2939.897    0.00    2.65839   5.45
   4   0  -2 o  5288.110   5099.541    0.00    2.65258   3.12
   3   1  -4 o  5678.597   5512.345    0.00    2.63728   7.98
   1   0   6 o  5844.147   5695.824    0.00    2.61254   2.26
   4   0   0 o  15273.656  14904.896   0.00    2.62705   7.36
   1   2  -2 o  6371.099   6368.530   180.00   2.62011  12.32
   1   2   2 o  14296.979  14068.436  180.00   2.54826  20.57
   1   1  -6 o  516.584    477.787    180.00   2.55451   0.55
   0   1   6 o   2.522      2.525     180.00   2.52632   0.00
   0   2   3 o  462.269    428.611     0.00    2.51472   0.59
   3   0   4 o  16436.535  16493.123  180.00   2.48426   6.65
   1   2  -3 o  2306.517   2172.844   180.00   2.49268   3.55
   3   1   3 o  9991.647   10186.115  180.00   2.47528   7.51
   2   2  -1 o  350.930    355.548     0.00    2.48129   0.52
   2   2   0 o  6285.017   6385.014    0.00    2.47600   8.06
   4   0  -4 o  3969.051   3833.470    0.00    2.44619   2.32
   2   1  -6 o  2232.075   2108.545   180.00   2.44034   2.71
   2   2   1 o  107.151    119.727     0.00    2.42001   0.10
   2   2  -2 o  3908.216   3802.145    0.00    2.43489   5.89
   3   1  -5 o  4720.604   4619.877   180.00   2.43419   5.28
   3   0  -6 o  19002.975  18907.354  180.00   2.43266  10.73
   1   2   3 o  3409.894   3391.420    0.00    2.40121   4.04
   4   1  -1 o  507.344    433.746    180.00   2.41288   0.49
   4   0   2 o  2735.042   2719.099    0.00    2.38744   0.84
   2   1   5 o  2858.481   2817.579    0.00    2.38670   1.57
   4   1  -2 o  5800.345   6027.963    0.00    2.39838   5.55
   4   1   0 o  3934.478   3765.697    0.00    2.37946   3.22
   1   1   6 o  536.580    707.161     0.00    2.36866   0.50
   2   2  -3 o  83.438     84.420     180.00   2.34493   0.11
   0   2   4 o  10072.740  9991.759    0.00    2.34127  10.44
   1   2  -4 o  3688.797   3735.708   180.00   2.33663   4.64
   4   1  -3 o  7062.802   7056.287    0.00    2.33844   7.03
   2   2   2 o  13825.323  13697.019   0.00    2.32288  11.22
   2   0   6 o  25373.434  25742.320   0.00    2.31760   7.50
   4   1   1 o  2236.945   2458.148    0.00    2.30374   1.76
   3   1   4 o  1769.336   1681.595   180.00   2.27181   1.03
   1   1  -7 o  3527.206   3056.421   180.00   2.25712   2.69
   1   2   4 o  3192.132   3352.479   180.00   2.23710   2.66
   3   1  -6 o  3833.541   3930.298   180.00   2.23214   3.65
   4   1  -4 o   4.100      4.007     180.00   2.24258   0.00
   0   1   7 o  1528.344   1517.964    0.00    2.22603   0.99
   2   2  -4 o  10330.678  10261.099   0.00    2.22500  11.07
   3   2  -1 o  170.069    117.381    180.00   2.20529   0.17
   2   2   3 o  20.634     15.076      0.00    2.19872   0.02
   4   1   2 o  63.964     52.443      0.00    2.19705   0.03
   3   2   0 o  4934.440   4839.529   180.00   2.19055   4.42
   2   1  -7 o  1589.822   1614.976    0.00    2.18803   1.45
   3   2  -2 o  641.977    601.146    180.00   2.18329   0.65
   1   2  -5 o  2229.030   2211.252   180.00   2.17026   2.20
   0   2   5 o  449.462    415.766    180.00   2.16336   0.37
   1   0  -8 o  12565.836  12288.847  180.00   2.15892   3.85
   2   1   6 o  39.683     54.066      0.00    2.14226   0.02
   3   2   1 o  135.717    163.059     0.00    2.14120   0.09
   3   2  -3 o  881.824    900.769    180.00   2.12768   0.83
   5   0  -2 o  11414.987  11667.909  180.00   2.13461   3.48
   0   0   8 o  3605.355   4022.320    0.00    2.12165   1.01
   4   0  -6 o  4491.320   4680.119    0.00    2.13259   1.83
   4   1  -5 o  19317.199  20430.295   0.00    2.12358  15.25
   1   1   7 o  2746.845   3300.122   180.00   2.10612   1.59
   5   0   0 o  2811.118   3183.158   180.00   2.10164   0.76
   2   0  -8 o  557.114    718.606     0.00    2.10792   0.22
   3   1   5 o  6651.417   6685.389   180.00   2.07953   2.59
   2   2  -5 o  78.349     73.848      0.00    2.08937   0.07
   4   1   3 o  15894.501  15954.715   0.00    2.07234   6.69
   4   0   4 o  1651.884   1609.870    0.00    2.06832   0.35
   1   2   5 o  2386.046   2360.364    0.00    2.07106   1.55
   3   2   2 o  9785.029   9643.296   180.00   2.06382   5.36
   2   2   4 o  13778.454  13484.402   0.00    2.06146   8.59
   3   2  -4 o  407.404    366.370     0.00    2.04574   0.42
   3   1  -7 o  15693.784  15200.990  180.00   2.04302  11.82
   3   0   6 o  1715.675   1358.533   180.00   2.02464   0.36
   5   0  -4 o  1939.298   1861.457   180.00   2.04000   0.75
   1   1  -8 o  2245.893   1821.567    0.00    2.01508   1.28
   1   0   8 o   0.920      0.884     180.00   2.00858   0.01
   1   2  -6 o  5701.062   5887.153   180.00   2.00638   4.43
   5   1  -1 o  9873.900   9720.001   180.00   1.99528   5.30
   5   1  -2 o  64.445     63.545      0.00    1.99527   0.04
   4   1  -6 o  157.646    157.496    180.00   1.99362   0.11
   0   2   6 o  11474.177  11364.278   0.00    1.99263   7.35
   3   0  -8 o  2510.200   2360.960   180.00   1.98545   0.80
   0   1   8 o  247.249    233.948     0.00    1.98468   0.12
   3   2   3 o  2566.195   2408.223   180.00   1.96730   1.18
   2   1  -8 o  388.476    392.102     0.00    1.97342   0.29
   5   1   0 o  722.601    682.889    180.00   1.96826   0.42
   5   0   2 o  7492.707   8096.056   180.00   1.95698   1.60
   5   1  -3 o  3204.980   3020.237   180.00   1.96825   1.93
   4   1   4 o   7.546      7.282     180.00   1.94082   0.00
   2   2  -6 o  8549.022   8857.181    0.00    1.94962   5.74
   3   2  -5 o  1131.310   1051.641    0.00    1.94648   0.79
   2   1   7 o  14764.256  15127.067   0.00    1.93460   5.26
   4   2  -1 o  845.877    891.973    180.00   1.93553   0.56
   2   2   5 o  96.715     113.100    180.00   1.92194   0.05
   4   2  -2 o  4387.750   4532.193    0.00    1.92802   2.94
   1   2   6 o  3388.312   3742.489   180.00   1.91248   1.78
   4   2   0 o  155.125    191.905     0.00    1.91815   0.08
   5   1   1 o  615.002    769.026    180.00   1.91738   0.34
   5   1  -4 o  281.741    344.422     0.00    1.91736   0.17
   3   1   6 o  84.151     81.444     180.00   1.90459   0.02
   4   2  -3 o  2670.169   2252.152   180.00   1.89647   1.84
   1   1   8 o  1996.373   1339.203   180.00   1.89120   0.81
   4   2   1 o   0.714      0.215      0.00    1.87782   0.00
   3   1  -8 o  1824.076   1630.391   180.00   1.87186   1.15
   3   2   4 o  7940.901   7777.719   180.00   1.86040   3.26
   4   1  -7 o  4803.274   4834.279    0.00    1.86211   2.63
   2   0   8 o  8905.295   8878.811    0.00    1.85154   1.55
   0   3   1 o  6571.808   6451.375    0.00    1.86024   5.97
   5   1   2 o  2554.459   2530.086   180.00   1.84794   1.07
   1   2  -7 o  1846.251   1839.257    0.00    1.85231   1.05
   5   0  -6 o  338.432    332.271    180.00   1.86052   0.11
   5   1  -5 o  6936.790   6877.481   180.00   1.84792   3.83
   4   2  -4 o  12790.654  12469.916   0.00    1.84425   8.40
   1   3   0 o  878.559    831.740     0.00    1.84252   0.84
   3   2  -6 o  793.857    753.541    180.00   1.83843   0.48
   1   3  -1 o  4723.911   4487.194   180.00   1.83819   4.22
   0   2   7 o   5.866      5.419      0.00    1.83501   0.00
   4   2   2 o  359.727    438.356     0.00    1.81868   0.18
   0   3   2 o  1699.302   1748.788    0.00    1.82760   1.35
   1   3   1 o  2030.184   2091.997   180.00   1.82539   1.64
   4   0  -8 o  1879.388   1937.062    0.00    1.82449   0.53
   4   1   5 o  3225.658   3396.980    0.00    1.81057   0.99
   1   1  -9 o  2651.514   2736.827   180.00   1.81609   1.10
   2   2  -7 o  98.388     99.552      0.00    1.81355   0.06
   1   3  -2 o  174.616    176.358    180.00   1.81285   0.15
   2   2   6 o  1343.373   1277.520    0.00    1.78723   0.50
   2   1  -9 o  12507.367  13250.911   0.00    1.79137   6.30
   1   3   2 o  1983.125   1878.810    0.00    1.78853   1.40
   0   1   9 o  5929.051   5588.012    0.00    1.78775   2.03
   6   0  -2 o  4039.750   4217.721    0.00    1.78198   0.72
   4   0   6 o  4982.728   5370.478    0.00    1.76821   0.84
   0   3   3 o  14030.696  13113.369   0.00    1.77682   8.29
   4   2  -5 o  210.273    192.354     0.00    1.77634   0.12
   5   1   3 o  2269.732   2434.887   180.00   1.76610   0.63
   1   2   7 o  1138.633   1222.643   180.00   1.76608   0.49
   1   3  -3 o  3620.761   3943.411   180.00   1.76900   2.53
   2   1   8 o  11474.980  10639.018  180.00   1.75839   3.41
   5   0   4 o  2338.569   2150.032   180.00   1.75793   0.32
   5   1  -6 o  94.617     101.502     0.00    1.76608   0.04
   2   3  -1 o  4277.012   4588.046    0.00    1.76491   3.20
   2   3   0 o  698.262    740.723     0.00    1.76300   0.48
   3   2   5 o  33.549     36.126      0.00    1.75031   0.01
   3   1   7 o  3978.371   4394.389   180.00   1.74862   0.80
   4   2   3 o  290.161    324.715    180.00   1.74602   0.10
   6   0   0 o  4766.660   5142.994    0.00    1.75137   0.83
   2   3  -2 o  497.515    559.023     0.00    1.74798   0.36
   2   3   1 o  9884.332   10213.302   0.00    1.74245   5.78
   1   3   3 o  575.200    760.313    180.00   1.73539   0.38
   4   1  -8 o  94.955     122.093    180.00   1.73518   0.04
   6   0  -4 o  254.167    346.089    180.00   1.73663   0.08
   3   2  -7 o  221.303    255.668    180.00   1.72838   0.10
   1   0 -10 o  10306.057  11328.993  180.00   1.72685   1.89
   1   1   9 o  3078.027   3226.222   180.00   1.71326   0.94
   3   1  -9 o  6348.661   6864.361   180.00   1.71964   3.19
   1   2  -8 o  12639.349  12839.245  180.00   1.71136   5.43
   2   3  -3 o  1526.396   1613.811    0.00    1.71379   1.03
   2   3   2 o  369.986    438.949     0.00    1.70512   0.19
   0   3   4 o  2716.630   2803.526    0.00    1.71236   1.36
   2   0 -10 o  1484.859   1491.880    0.00    1.71074   0.25
   1   3  -4 o  253.097    255.179    180.00   1.71054   0.15
   4   1   6 o  1483.853   1476.510    0.00    1.68655   0.35
   0   2   8 o  2835.837   2963.961    0.00    1.69262   1.09
   5   2  -1 o  166.963    169.026     0.00    1.69918   0.07
   5   2  -2 o  8890.636   8998.549   180.00   1.69918   3.81
   6   1  -2 o  95.210     93.741      0.00    1.69848   0.04
   4   2  -6 o  8275.126   8075.234    0.00    1.69816   4.16
   0   0  10 o  6536.445   6259.796    0.00    1.69732   1.02
   5   1   4 o  2371.842   2014.627    0.00    1.67762   0.53
   2   2  -8 o  994.726    967.107     0.00    1.68562   0.41
   6   1  -1 o  3319.596   3441.055    0.00    1.69341   1.20
   5   2   0 o  7336.125   6895.933   180.00   1.68241   2.77
   3   0   8 o  13336.938  12473.252  180.00   1.68159   1.70
   6   1  -3 o  9814.269   9805.324    0.00    1.68670   3.77
   5   2  -3 o  418.233    392.975    180.00   1.68240   0.19
   6   1   0 o  12.077     10.571      0.00    1.67191   0.00
   1   3   4 o  353.361    332.616     0.00    1.67031   0.16
   5   1  -7 o  9840.126   8309.227   180.00   1.67760   4.00
   4   2   4 o  8393.042   8568.817    0.00    1.66517   2.71
   2   2   7 o  125.078    126.691     0.00    1.66124   0.04
   2   3  -4 o  139.147    142.588     0.00    1.66526   0.09
   6   0   2 o  7316.410   7025.188    0.00    1.65545   1.05
   2   3   3 o  5194.112   4950.593    0.00    1.65416   2.37
   6   1  -4 o  2476.658   2481.159   180.00   1.65907   1.01
   5   2   1 o  31.914     30.939      0.00    1.65029   0.01
   3   3  -1 o  8603.865   8421.174   180.00   1.65695   4.50
   5   0  -8 o  680.335    645.120    180.00   1.65463   0.15
   3   0 -10 o  3076.558   2948.346   180.00   1.65262   0.57
   3   3   0 o  92.743     89.331     180.00   1.65067   0.05
   1   1 -10 o   1.481      1.362      0.00    1.65054   0.00
   5   2  -4 o  5010.294   4864.883   180.00   1.65028   2.33
   3   2   6 o  4580.408   4516.040   180.00   1.64212   1.29
   1   3  -5 o  3172.127   3131.139   180.00   1.64193   1.60
   3   3  -2 o  8824.860   8793.861   180.00   1.64755   4.94
   0   3   5 o  4229.087   4124.757    0.00    1.63894   1.76
   6   1   1 o  2916.808   2893.507    0.00    1.63581   1.02
   1   2   8 o  12919.067  12501.042  180.00   1.63351   4.56
   3   3   1 o  6313.122   6036.300   180.00   1.62924   2.39
   2   1 -10 o  3598.343   3580.832    0.00    1.63646   1.42
   1   0  10 o  6669.633   6390.156   180.00   1.62867   0.78
   0   1  10 o  274.497    285.282     0.00    1.62470   0.07
   6   0  -6 o  16924.707  16320.824   0.00    1.63079   3.72
   3   2  -8 o  9978.772   9673.719   180.00   1.62100   4.04
   3   1   8 o  125.136    110.375    180.00   1.61089   0.03
   3   3  -3 o  8714.574   8983.280   180.00   1.62326   4.64
   6   1  -5 o  2850.787   2760.349    0.00    1.61786   1.11
   4   1  -9 o  7088.006   6825.752    0.00    1.61624   2.82
   2   1   9 o  2724.634   2744.693    0.00    1.60832   0.65
   4   2  -7 o  121.966    115.809     0.00    1.61466   0.05
   2   3  -5 o   2.009      4.052     180.00   1.60606   0.03
   5   2   2 o  1289.573   1321.253   180.00   1.60539   0.39
   5   2  -5 o  1051.325   1084.329    0.00    1.60538   0.47
   1   3   5 o  6306.157   6375.165   180.00   1.59769   2.52
   5   1   5 o  11766.942  9983.970   180.00   1.58717   2.33
   3   3   2 o  326.173    312.686    180.00   1.59436   0.10
   2   3   4 o  2124.571   1985.313   180.00   1.59328   0.91
   4   2   5 o  210.823    98.665     180.00   1.58071   0.06
   6   1   2 o  47.097     40.733      0.00    1.58786   0.01
   3   3  -4 o  773.990    640.710     0.00    1.58598   0.38
   1   2  -9 o  546.150    413.497     0.00    1.58438   0.17
   5   1  -8 o  165.618    138.390     0.00    1.58714   0.07
   4   1   7 o  6524.731   5063.022    0.00    1.57131   1.06
   3   1 -10 o  52.083     43.592     180.00   1.58537   0.02
   2   2  -9 o  863.306    750.256    180.00   1.56788   0.31
   1   3  -6 o  207.708    184.689     0.00    1.56743   0.09
   0   2   9 o  315.195    298.700     0.00    1.56546   0.10
   1   1  10 o  267.274    257.556    180.00   1.56419   0.07
   5   0   6 o  717.879    609.984    180.00   1.55447   0.09
   0   3   6 o  1761.002   1612.430   180.00   1.56085   0.65
   6   1  -6 o  7314.549   6897.217   180.00   1.56607   2.65
   5   2   3 o  199.903    189.420    180.00   1.55086   0.05
   4   0 -10 o  4616.927   4499.882    0.00    1.56420   0.83
   2   2   8 o  510.364    373.077    180.00   1.54563   0.16
   3   3   3 o  2184.482   2014.288   180.00   1.54858   0.63
   3   2   7 o   2.836      2.964      0.00    1.53898   0.00
   5   2  -6 o  7163.932   6826.661   180.00   1.55084   2.92
   2   3  -6 o  735.388    747.578     0.00    1.53992   0.34
   3   3  -5 o  5668.080   6048.515   180.00   1.53837   2.44
   6   1   3 o  6213.765   6353.377    0.00    1.53128   1.28
   2   0  10 o  21.072     26.486     180.00   1.53395   0.01
   4   3  -1 o  5646.257   5972.688    0.00    1.53295   2.18
   4   2  -8 o  1888.632   1895.965    0.00    1.52979   0.67
   4   3  -2 o  4950.410   4987.293   180.00   1.52921   2.05
   6   0   4 o  1053.026   1038.468    0.00    1.52226   0.09
   2   3   5 o  730.630    728.984     0.00    1.52617   0.27
   4   0   8 o  5976.060   7348.845    0.00    1.51848   0.59
   4   3   0 o  11.582     11.420     180.00   1.52427   0.00
   7   0  -2 o  10844.789  11040.258  180.00   1.52769   1.28
   1   3   6 o  504.525    513.770    180.00   1.52142   0.18
   3   2  -9 o  104.536    126.228    180.00   1.51911   0.04
   1   2   9 o   0.765      0.916     180.00   1.51471   0.00
   4   3  -3 o  2363.651   3075.026    0.00    1.51332   0.94
   1   1 -11 o  2906.588   3551.884   180.00   1.51120   0.71
   4   1 -10 o  527.383    603.729     0.00    1.50681   0.18
   5   1   6 o  7247.783   8138.027    0.00    1.49812   1.35
   6   2  -2 o  6655.655   6963.222    0.00    1.50447   1.81
   2   1 -11 o  7077.477   7271.690    0.00    1.50390   2.04
   4   3   1 o  8662.328   8913.519    0.00    1.50379   2.51
   4   2   6 o  7409.859   8468.077    0.00    1.49616   1.64
   3   3   4 o  63.476     72.765      0.00    1.49480   0.02
   7   0   0 o  1544.375   1588.825   180.00   1.50117   0.17
   6   2  -1 o  1155.475   1196.041   180.00   1.50094   0.29
   6   1  -7 o  1000.333   1154.326    0.00    1.50693   0.32
   7   0  -4 o  24181.738  26867.480  180.00   1.50588   3.60
   5   2   4 o  38.131     55.896      0.00    1.48991   0.02
   6   2  -3 o  1762.590   2021.973    0.00    1.49626   0.51
   3   1   9 o  3232.209   3810.448   180.00   1.48969   0.50
   5   1  -9 o  682.020    773.595    180.00   1.49809   0.22
   1   3  -7 o  1844.740   2197.280   180.00   1.49059   0.68
   5   2  -7 o  118.740    142.371    180.00   1.48990   0.04
   0   1  11 o  1861.773   2159.493    0.00    1.48785   0.39
   6   0  -8 o  13107.175  14770.633   0.00    1.49368   2.24
   4   3  -4 o  1370.745   1508.505   180.00   1.48639   0.53
   2   1  10 o  6070.647   5851.072   180.00   1.47972   1.17
   6   2   0 o  2756.272   2901.602    0.00    1.48591   0.68
   3   3  -6 o  3449.684   3138.149    0.00    1.48333   1.32
   0   3   7 o  3555.600   3346.431    0.00    1.48153   1.09
   6   2  -4 o  5458.133   4974.921    0.00    1.47688   1.71
   6   1   4 o  157.350    148.374     0.00    1.46922   0.03
   7   1  -2 o  311.910    261.698     0.00    1.47409   0.09
   4   3   2 o  1662.073   1458.888    0.00    1.47290   0.42
   4   1   8 o  34.295     34.412     180.00   1.46582   0.00
   1   2 -10 o  12.634      7.059      0.00    1.47085   0.01
   2   3  -7 o  3122.424   2868.898    0.00    1.47017   1.17
   7   1  -1 o  7839.746   7852.076   180.00   1.46747   1.91
   3   1 -11 o  1582.214   1593.018   180.00   1.46724   0.50
   6   2   1 o   5.623      5.748     180.00   1.46039   0.00
   7   1  -3 o  1966.093   1834.499   180.00   1.46966   0.50
   2   3   6 o  466.072    453.706    180.00   1.45605   0.14
   2   2 -10 o  8201.900   8498.263    0.00    1.46086   2.32
   5   0 -10 o  9063.924   9103.474   180.00   1.45959   1.41
   0   2  10 o  4609.375   4975.825    0.00    1.45247   1.09
   1   3   7 o  2269.544   2341.563   180.00   1.44454   0.59
   7   1   0 o  33.720     36.747      0.00    1.45023   0.01
   4   3  -5 o  417.011    449.175     0.00    1.45014   0.15
   7   1  -4 o  577.400    574.315    180.00   1.45447   0.16
   3   2   8 o  3379.469   3238.202   180.00   1.44258   0.63
   6   2  -5 o  1297.405   1233.271    0.00    1.44758   0.41
   2   2   9 o  607.241    559.341     0.00    1.44073   0.14
   4   2  -9 o  198.978    193.376    180.00   1.44642   0.06
   3   3   5 o  2523.860   2320.203   180.00   1.43587   0.62
   4   3   3 o  2284.732   2138.194    0.00    1.43350   0.46
   7   0   2 o  4158.271   3893.063   180.00   1.43327   0.41
   6   1  -8 o   2.930      2.906     180.00   1.44347   0.00
   1   1  11 o  2048.660   1908.456   180.00   1.43785   0.37
   1   0 -12 o  12097.265  11356.740  180.00   1.43753   1.33
   7   0  -6 o  5356.563   4956.665   180.00   1.44150   0.82
   3   0  10 o  8250.040   8111.860   180.00   1.42698   0.71
   6   2   2 o  4202.286   4139.108    0.00    1.42597   0.94
   5   2   5 o  1219.931   1194.671   180.00   1.42547   0.25
   7   1   1 o  3616.668   3427.125   180.00   1.42346   0.86
   2   0 -12 o  348.615    326.436     0.00    1.43431   0.03
   5   2  -8 o  8463.605   8332.335   180.00   1.42545   2.54
   5   1   7 o  5627.795   5100.552   180.00   1.41266   0.82
   3   2 -10 o  5958.102   5727.154   180.00   1.42417   1.69
   7   1  -5 o  2171.950   2098.484   180.00   1.42950   0.58
   3   3  -7 o  2914.356   2772.676   180.00   1.42369   0.91
   1   3  -8 o   1.552      1.488      0.00    1.41414   0.00
   4   2   7 o  302.064    289.518     0.00    1.41395   0.05
   6   1   5 o  266.795    237.319     0.00    1.40442   0.04
   0   0  12 o  9897.229   9821.565    0.00    1.41443   0.94
   1   2  10 o  4383.666   3918.496   180.00   1.40875   0.99
   5   1 -10 o  80.645     70.618      0.00    1.41264   0.02
   6   2  -6 o  2462.884   2232.599    0.00    1.41012   0.71
   0   3   8 o  91.270     85.572     180.00   1.40350   0.02
   5   3  -1 o  2765.361   2405.973   180.00   1.40724   0.79
   5   3  -2 o   2.957      2.617      0.00    1.40724   0.00
   4   1 -11 o  376.248    319.759     0.00    1.40720   0.12
   4   3  -6 o  1127.530   967.401     0.00    1.40666   0.35
   3   0 -12 o  1320.678   1145.278   180.00   1.40528   0.15
   0   4   0 o  9691.315   9099.389    0.00    1.40363   2.20
   2   3  -8 o  2491.437   2272.465   180.00   1.39951   0.79
   0   4   1 o  1478.224   1368.856   180.00   1.39886   0.64
   5   3   0 o  2606.319   2476.514    0.00    1.39766   0.70
   5   3  -3 o  5142.632   4903.196   180.00   1.39766   1.56
   7   1   2 o  177.058    189.412    180.00   1.38874   0.04
   4   3   4 o  19.275     19.788     180.00   1.38773   0.00
   1   1 -12 o  3271.889   3105.561   180.00   1.39261   0.65
   1   4   0 o  838.323    869.354    180.00   1.39128   0.35
   7   1  -6 o  5346.039   5016.397   180.00   1.39622   1.42
   2   3   7 o  4321.227   4151.379    0.00    1.38546   1.00
   6   0   6 o  5018.462   4706.937    0.00    1.37888   0.41
   6   2   3 o  1344.802   1299.670   180.00   1.38457   0.26
   2   1 -12 o  11.849     12.656     180.00   1.38968   0.00
   1   4  -1 o  63.903     68.171     180.00   1.38941   0.03
   3   1  10 o   0.363      0.319     180.00   1.38301   0.00
   0   4   2 o  6328.915   6089.292    0.00    1.38482   2.41
   5   3   1 o  1583.809   1482.086   180.00   1.37909   0.37
   1   4   1 o  2833.906   2758.701   180.00   1.38386   1.15
   5   0   8 o   4.822      4.182      0.00    1.37121   0.00
   4   1   9 o  2966.338   2935.722    0.00    1.37005   0.31
   3   3   6 o  69.548     61.873      0.00    1.37431   0.02
   5   3  -4 o  66.640     62.083      0.00    1.37908   0.02
   1   4  -2 o  2202.785   2054.482   180.00   1.37837   0.86
   6   1  -9 o  2943.931   2743.535    0.00    1.37823   0.69
   1   3   8 o  126.391    126.439    180.00   1.36925   0.03
   2   1  11 o  1129.721   1141.867    0.00    1.36875   0.17
   0   1  12 o  4102.217   4074.506    0.00    1.37158   0.68
   5   2   6 o  7511.326   8004.440   180.00   1.35991   1.28
   1   2 -11 o  1321.971   1311.069    0.00    1.36967   0.26
   1   0  12 o  5333.960   5423.778   180.00   1.36859   0.40
   1   4   2 o  6604.365   6695.321   180.00   1.36759   2.34
   3   3  -8 o  76.437     83.642      0.00    1.36186   0.02
   6   2  -7 o  1122.419   1074.818    0.00    1.36649   0.31
   4   2 -10 o  5247.567   5004.405    0.00    1.36640   1.34
   3   2   9 o  2257.990   2220.300    0.00    1.35359   0.36
   2   2 -11 o  461.909    433.982     0.00    1.36423   0.10
   3   1 -12 o  301.299    301.189     0.00    1.36323   0.07
   0   4   3 o  82.913     89.276     180.00   1.36233   0.03
   5   2  -9 o  133.195    142.662    180.00   1.35989   0.04
   1   4  -3 o  261.223    271.346     0.00    1.35880   0.09
   7   1   3 o  717.132    856.742    180.00   1.34785   0.12
   4   3  -7 o  2181.787   2256.721    0.00    1.35809   0.59
   5   3   2 o  330.260    329.062     0.00    1.35256   0.07
   0   2  11 o  225.211    226.430     0.00    1.35222   0.04
   2   4  -1 o  1123.475   1161.590    0.00    1.35694   0.44
   7   1  -7 o  1888.280   1945.360   180.00   1.35642   0.46
   2   4   0 o  1653.542   1692.928    0.00    1.35607   0.62
   4   0 -12 o  3906.280   3863.023    0.00    1.35484   0.46
   5   3  -5 o  5883.924   5848.897   180.00   1.35255   1.63
   2   2  10 o  4114.037   4890.276    0.00    1.34610   0.80
   6   0 -10 o  1920.972   2019.669    0.00    1.35063   0.23
   7   0   4 o  1378.775   1381.290   180.00   1.33918   0.09
   6   1   6 o  1476.669   1474.271    0.00    1.33909   0.19
   2   4  -2 o  297.978    340.055     0.00    1.34920   0.12
   6   2   4 o  3703.896   3565.159    0.00    1.33818   0.60
   2   4   1 o  232.816    281.068     0.00    1.34665   0.08
   4   2   8 o  2921.277   2797.872    0.00    1.33561   0.38
   1   3  -9 o  3330.261   3463.651   180.00   1.33992   0.84
   7   0  -8 o  1703.247   1951.921    0.00    1.34928   0.24
   1   4   3 o  943.347    1138.234   180.00   1.34339   0.29
   4   3   5 o  477.146    451.909     0.00    1.33770   0.08
   5   1   8 o  523.004    526.141     0.00    1.33206   0.06
   7   2  -2 o   0.394      6.422     180.00   1.34186   0.01
   7   2  -1 o  121.201    112.666    180.00   1.33686   0.02
   7   2  -3 o  64.371     61.993     180.00   1.33852   0.01
   0   4   4 o  454.811    454.503     0.00    1.33262   0.12
   3   2 -11 o   1.141      1.052     180.00   1.33669   0.00
   8   0  -2 o  14329.525  13372.938   0.00    1.33612   1.13
   2   3  -9 o  3803.199   4006.389    0.00    1.32990   0.98
   1   1  12 o   1.434      1.581     180.00   1.32966   0.00
   2   4   2 o  1243.633   1366.962    0.00    1.32920   0.36
   0   3   9 o  1397.674   1634.887    0.00    1.32842   0.30
   2   4  -3 o  48.000     48.428     180.00   1.33329   0.02
   5   1 -11 o  4019.990   4008.835   180.00   1.33204   0.91
   1   4  -4 o  1968.775   1970.991   180.00   1.33176   0.61
   7   2   0 o  4051.933   3878.681   180.00   1.32379   0.73
   4   0  10 o  889.734    882.250     0.00    1.31840   0.06
   7   2  -4 o  44.652     57.202     180.00   1.32701   0.01
   8   0  -4 o  111.791    139.108     0.00    1.32629   0.01
   5   3   3 o  2685.994   2603.390   180.00   1.31946   0.46
   3   3   7 o  634.171    687.012    180.00   1.31213   0.12
   2   3   8 o  319.621    342.806     0.00    1.31624   0.07
   5   3  -6 o   4.049      3.879     180.00   1.31945   0.00
   1   2  11 o  354.391    379.334     0.00    1.31435   0.06
   6   2  -8 o  41.189     38.664      0.00    1.31864   0.01
   8   0   0 o  6643.070   6930.236    0.00    1.31352   0.54
   1   4   4 o  4665.531   4841.606   180.00   1.31251   1.26
   4   1 -12 o  150.691    166.260    180.00   1.31704   0.04
   6   1 -10 o  1187.484   1211.495    0.00    1.31317   0.26
   7   1   4 o  23.211     23.984      0.00    1.30264   0.00
   7   1  -8 o  152.738    164.568    180.00   1.31193   0.04
   4   3  -8 o  181.258    216.935    180.00   1.30642   0.04
   2   0  12 o  529.034    625.887     0.00    1.30627   0.03
   2   4  -4 o  767.420    1088.079    0.00    1.31005   0.25
   2   4   3 o  43.433     53.850     180.00   1.30463   0.01
   7   2   1 o  355.490    385.611     0.00    1.30333   0.06
   7   2  -5 o  116.157    168.945     0.00    1.30796   0.03
   3   4   0 o  19.833     22.485      0.00    1.30291   0.02
   3   4  -1 o  1000.924   1187.863    0.00    1.30599   0.32
   5   2   7 o  17.176     21.092      0.00    1.29503   0.00
   3   3  -9 o  1600.254   1645.397   180.00   1.29975   0.36
   1   4  -5 o  -0.002      0.006     180.00   1.29860   0.00
   0   4   5 o   6.145      7.801      0.00    1.29712   0.00
   1   3   9 o  427.354    531.486    180.00   1.29699   0.08
   3   4  -2 o  7157.545   7166.835   180.00   1.30138   2.27
   8   1  -2 o  941.346    966.052     0.00    1.29982   0.17
   8   1  -3 o  3846.470   4000.276    0.00    1.29906   0.67
   3   1  11 o  1968.656   1942.803   180.00   1.28889   0.23
   6   2   5 o   0.016      0.013      0.00    1.28867   0.00
   8   1  -1 o  2619.722   2958.527    0.00    1.29301   0.44
   3   4   1 o   2.583      2.813      0.00    1.29230   0.00
   4   2 -11 o  640.477    659.108     0.00    1.29081   0.14
   6   3  -2 o  257.355    261.562    180.00   1.29054   0.06
   5   2 -10 o  849.831    1076.600   180.00   1.29501   0.17
   4   3   6 o  20.751     19.807     180.00   1.28528   0.00
   4   1  10 o  148.438    137.780    180.00   1.28349   0.01
   6   3  -1 o  2032.190   1989.381    0.00    1.28831   0.43
   8   1  -4 o  1312.247   1343.808    0.00    1.29076   0.25
   5   3   4 o  2974.637   2595.759   180.00   1.28132   0.45
   1   1 -13 o  5674.750   5780.825   180.00   1.29064   0.87
   2   1 -13 o  1421.321   1440.712    0.00    1.29054   0.25
   6   3  -3 o  5279.732   5083.314    0.00    1.28535   1.18
   5   0 -12 o  3429.502   3394.691   180.00   1.28960   0.38
   6   1   7 o  4135.659   3915.443    0.00    1.27485   0.47
   3   4  -3 o  552.856    546.423     0.00    1.28931   0.17
   8   0  -6 o  188.659    182.610     0.00    1.28608   0.02
   7   2   2 o  7447.233   6804.042   180.00   1.27652   1.21
   5   3  -7 o  1046.352   906.339    180.00   1.28131   0.24
   2   4  -5 o  2277.136   2009.834   180.00   1.28064   0.66
   1   2 -12 o  119.519    101.248     0.00    1.27953   0.03
   8   1   0 o  486.442    435.883    180.00   1.27899   0.09
   6   3   0 o  1055.013   946.687    180.00   1.27877   0.21
   7   2  -6 o  2866.504   2500.169   180.00   1.28233   0.61
   2   2 -12 o  13352.771  11994.396   0.00    1.27725   2.48
   3   2  10 o  569.831    524.692     0.00    1.27207   0.09
   1   4   5 o  604.968    552.084     0.00    1.27638   0.14
   3   4   2 o  1664.038   1583.396   180.00   1.27468   0.36
   2   4   4 o  2364.350   2265.474    0.00    1.27413   0.57
   6   3  -4 o  3950.566   3770.729    0.00    1.27300   0.92
   2   1  12 o   0.269      0.224      0.00    1.27229   0.00
   0   1  13 o  6883.258   6344.433    0.00    1.27170   0.90
   8   1  -5 o  253.252    235.932     0.00    1.27537   0.06
   3   4  -4 o  23526.002  21702.852  180.00   1.27039   6.83
   1   3 -10 o  146.066    135.833    180.00   1.26913   0.03
   8   0   2 o  51.566     47.081      0.00    1.26310   0.01
   3   1 -13 o  1449.180   1322.006   180.00   1.27140   0.28
   4   2   9 o  32.043     31.718     180.00   1.26196   0.00
   5   1   9 o  1391.041   1384.743   180.00   1.25689   0.12
   2   2  11 o  1976.424   2024.388    0.00    1.26094   0.31
   6   2  -9 o  208.640    190.915    180.00   1.26835   0.05
   0   2  12 o  1583.093   1504.337    0.00    1.26316   0.23
   2   3 -10 o  1384.091   1326.026   180.00   1.26270   0.31
   6   3   1 o  1359.084   1320.687    0.00    1.26239   0.25
   1   4  -6 o  1450.004   1496.349   180.00   1.26079   0.34
   7   1  -9 o  1222.202   1196.482   180.00   1.26447   0.24
   7   1   5 o  2684.805   2641.200   180.00   1.25477   0.25
   8   1   1 o  6735.023   6668.812    0.00    1.25844   1.12
   0   4   6 o  2328.167   2307.280    0.00    1.25736   0.47
   0   3  10 o  49.689     49.305     180.00   1.25727   0.01
   3   2 -12 o  1997.290   2002.984   180.00   1.25662   0.40
   3   3   8 o  1171.973   1162.014    0.00    1.25084   0.18
   2   3   9 o  3868.466   3686.599    0.00    1.24963   0.62
   6   3  -5 o  3725.247   3642.519    0.00    1.25409   0.83
   4   3  -9 o  3182.957   3208.917    0.00    1.25334   0.64
   5   1 -12 o  2886.200   2888.212   180.00   1.25687   0.59
   6   0   8 o  10937.543  11053.832   0.00    1.24213   0.73
   3   4   3 o  642.210    639.884    180.00   1.25092   0.13
   8   1  -6 o  443.515    438.039    180.00   1.25361   0.08
   7   2   3 o  908.060    926.562     0.00    1.24455   0.13
   7   2  -7 o  13.662     13.983     180.00   1.25129   0.00
   6   2   6 o  28.927     25.932     180.00   1.23764   0.01
   2   4  -6 o  11753.177  11195.715   0.00    1.24634   2.99
   6   1 -11 o  2728.726   2562.093    0.00    1.24970   0.50
   3   4  -5 o  54.100     53.183      0.00    1.24552   0.01
   6   3   2 o  17.031     16.144      0.00    1.23996   0.00
   5   3   5 o  3061.039   2862.654   180.00   1.23963   0.41
   7   0   6 o  898.308    941.611    180.00   1.23449   0.05
   4   4  -1 o  800.362    828.042     0.00    1.24264   0.19
   5   2   8 o  17634.779  16716.861  180.00   1.23208   1.90
   7   0 -10 o  1237.526   1243.924   180.00   1.24506   0.12
   4   4  -2 o  7176.308   7000.843    0.00    1.24064   1.75
   5   3  -8 o  3535.147   3276.992   180.00   1.23962   0.75
   2   4   5 o  60.650     55.917     180.00   1.23902   0.01
   3   3 -10 o  943.802    856.391    180.00   1.23878   0.19
   3   0  12 o  7812.513   8202.249   180.00   1.23436   0.44
   4   4   0 o  16299.596  15199.428   0.00    1.23800   3.43
   8   1   2 o  2507.381   2355.821   180.00   1.23230   0.39
   1   4   6 o  2007.694   2081.906   180.00   1.23647   0.39
   4   3   7 o  2662.967   2514.459    0.00    1.23203   0.36
   1   1  13 o  2097.959   2217.838   180.00   1.23610   0.24
   4   1 -13 o  634.829    683.423     0.00    1.23565   0.13
   1   2  12 o  917.702    914.541    180.00   1.23019   0.13
   1   3  10 o  1172.899   1253.850    0.00    1.22859   0.19
   4   4  -3 o  317.901    293.254     0.00    1.23211   0.08
   5   2 -11 o   7.662      7.081      0.00    1.23207   0.00
   6   3  -6 o  3618.661   3642.994    0.00    1.22950   0.79
   2   0 -14 o  2029.219   1882.831    0.00    1.23254   0.14
   4   4   1 o   7.010      7.645      0.00    1.22696   0.00
   1   0 -14 o  3622.648   3567.985   180.00   1.23069   0.25
   3   4   4 o  1868.792   2418.717   180.00   1.22206   0.35
   5   0  10 o  1890.099   2139.378   180.00   1.21479   0.10
   8   1  -7 o  1864.755   2044.094    0.00    1.22648   0.34
   6   1   8 o  1539.279   1908.695   180.00   1.21280   0.16
   4   2 -12 o  1835.969   2063.299    0.00    1.22017   0.35
   1   4  -7 o  281.990    307.891     0.00    1.21976   0.06
   8   0  -8 o  1365.727   2022.393    0.00    1.22310   0.14
   0   4   7 o   6.713      7.568     180.00   1.21478   0.00
   4   4  -4 o   8.563      7.771     180.00   1.21745   0.01
   7   2   4 o  1829.699   2190.116   180.00   1.20869   0.21
   6   2 -10 o  1012.876   995.008     0.00    1.21709   0.19
   6   3   3 o  612.853    764.266     0.00    1.21245   0.09
   7   2  -8 o  5904.300   5951.194   180.00   1.21610   1.13
   3   4  -6 o  1140.258   1184.372   180.00   1.21577   0.28
   7   1   6 o   5.722      5.623     180.00   1.20569   0.00
   4   1  11 o  1353.160   1353.379    0.00    1.20538   0.12
   3   0 -14 o  3809.374   3758.182   180.00   1.21772   0.26
   6   0 -12 o  27.733     27.542      0.00    1.21633   0.00
   0   0  14 o  6489.373   8096.536    0.00    1.21237   0.41
   7   1 -10 o  936.128    989.259     0.00    1.21553   0.16
   4   4   2 o  695.460    1000.606    0.00    1.21000   0.12
   3   1  12 o  691.542    683.217     0.00    1.20557   0.07
   2   4  -7 o  207.082    242.822    180.00   1.20849   0.05
   1   3 -11 o  10855.371  10074.125  180.00   1.20241   1.79
   8   2  -2 o  1879.795   1748.182    0.00    1.20644   0.24
   8   2  -3 o  161.952    155.292     0.00    1.20583   0.02
   8   1   3 o  3902.351   3653.463    0.00    1.20165   0.47
   2   4   6 o  6624.505   6397.711    0.00    1.20061   1.27
   5   3   6 o  3641.450   3302.142   180.00   1.19579   0.46
   2   1 -14 o  2356.733   2327.570   180.00   1.20388   0.34
   2   3 -11 o  786.197    810.307     0.00    1.19872   0.14
   1   1 -14 o  6373.866   5871.271   180.00   1.20215   0.82
   8   0   4 o  155.635    158.788    180.00   1.19372   0.01
   3   2  11 o  12.113     12.282      0.00    1.19769   0.00
   4   2  10 o  3682.355   3727.750    0.00    1.19335   0.33
   8   2  -1 o  582.493    551.154    180.00   1.20099   0.08
   6   3  -7 o  1805.648   1779.091    0.00    1.20026   0.37
   4   3 -10 o  183.641    181.492     0.00    1.20020   0.03
   8   2  -4 o  3566.156   3661.440    0.00    1.19919   0.53
   1   2 -13 o  179.401    184.316     0.00    1.19909   0.02
   2   2 -13 o  200.818    206.481     0.00    1.19901   0.03
   1   4   7 o  72.217     73.605      0.00    1.19413   0.01
   4   4  -5 o  29.686     29.915      0.00    1.19729   0.01
   5   3  -9 o  30.844     20.878     180.00   1.19578   0.02
   5   1  10 o  3218.328   2766.427   180.00   1.18731   0.24
   3   3   9 o  4101.105   4153.093   180.00   1.19149   0.53
   6   2   7 o  902.107    803.931     0.00    1.18639   0.10
   0   3  11 o  1022.849   1039.109    0.00    1.19055   0.15
   8   2   0 o  103.655    103.738     0.00    1.18973   0.01
   3   4   5 o  353.419    339.859     0.00    1.18922   0.06
   4   4   3 o   3.617      3.177      0.00    1.18787   0.00
   2   1  13 o  3120.626   2663.975    0.00    1.18786   0.31
   8   1  -8 o  54.249     50.409      0.00    1.19507   0.01
   2   3  10 o  5981.458   5303.852    0.00    1.18637   0.84
   3   1 -14 o  323.307    330.594     0.00    1.19005   0.05
   6   1 -12 o  19.610     17.857      0.00    1.18875   0.00
   2   2  12 o  13772.189  13130.411   0.00    1.18433   1.78
   4   0 -14 o  11531.108  9661.548    0.00    1.18794   0.89
   0   2  13 o  362.374    340.462    180.00   1.18386   0.04
   4   3   8 o  27.210     28.988     180.00   1.17917   0.00
   5   1 -13 o  3770.299   3153.782   180.00   1.18730   0.64
   9   0  -2 o  1087.989   930.838    180.00   1.18683   0.06
   8   2  -5 o  473.434    404.287     0.00    1.18681   0.07
   0   1  14 o  93.698     90.080      0.00    1.18506   0.01
   6   3   4 o  1315.109   1183.271   180.00   1.18094   0.17
   7   3  -1 o  5577.396   5346.925   180.00   1.18003   0.82
   3   3 -11 o  5518.159   5362.774   180.00   1.17991   0.91
   3   2 -13 o  479.155    446.430     0.00    1.18362   0.08
   7   3  -2 o  2471.909   2284.198   180.00   1.18346   0.40
   3   4  -7 o  114.930    103.166    180.00   1.18227   0.03
   7   3  -3 o  5254.961   4623.027   180.00   1.18117   0.86
   1   4  -8 o  2176.011   2781.768   180.00   1.17678   0.41
   5   2   9 o  73.302     80.997     180.00   1.17188   0.01
   9   0  -4 o  3910.131   3597.325   180.00   1.18336   0.25
   1   0  14 o  3194.575   3183.233   180.00   1.17970   0.16
   7   2   5 o  24.026     23.745     180.00   1.17016   0.00
   7   2  -9 o  598.967    711.277     0.00    1.17801   0.10
   8   2   1 o  45.672     61.584      0.00    1.17313   0.01
   8   1   4 o   0.075      0.071      0.00    1.16762   0.00
   7   3   0 o  320.511    325.900    180.00   1.17101   0.05
   0   4   8 o  2475.188   2465.959    0.00    1.17064   0.40
   7   3  -4 o  187.639    252.195     0.00    1.17324   0.03
   5   4  -1 o  408.506    507.624     0.00    1.17280   0.07
   5   4  -2 o  34.243     51.432     180.00   1.17280   0.01
   4   4  -6 o  645.052    764.564     0.00    1.17246   0.13
   2   4  -8 o  6570.840   6475.212    0.00    1.16831   1.34
   5   2 -12 o  111.496    123.328    180.00   1.17187   0.02
   9   0   0 o  1024.510   1008.591   180.00   1.16758   0.06
   5   4   0 o  1087.017   1058.401   180.00   1.16724   0.18
   8   2  -6 o  3975.582   3841.152    0.00    1.16922   0.62
   1   3  11 o  2997.088   3307.445   180.00   1.16446   0.41
   6   3  -8 o   2.339      2.304      0.00    1.16744   0.00
   5   4  -3 o  67.613     65.764      0.00    1.16724   0.01
   4   0  12 o  871.223    966.311     0.00    1.15880   0.04
   7   1 -11 o  5897.480   5525.960   180.00   1.16632   0.87
   6   2 -11 o  95.344     89.745     180.00   1.16605   0.02
   4   4   4 o  172.882    163.471     0.00    1.16144   0.02
   7   1   7 o  1986.127   2205.132   180.00   1.15655   0.17
   2   4   7 o  1357.984   1259.736   180.00   1.16010   0.22
   9   1  -3 o  929.424    1003.467   180.00   1.16225   0.12
   4   1 -14 o  65.157     69.818     180.00   1.16221   0.01
   6   1   9 o  1218.029   1343.778    0.00    1.15365   0.10
   9   1  -2 o  41.810     37.794      0.00    1.16117   0.01
   7   3   1 o  1483.229   1628.146   180.00   1.15678   0.20
   5   4   1 o   1.809      2.180     180.00   1.15636   0.00
   7   3  -5 o  2855.231   2612.123   180.00   1.16001   0.49
   1   2  13 o  72.905     84.381     180.00   1.15498   0.01
   5   3   7 o  63.258     68.275     180.00   1.15096   0.01
   9   1  -1 o  726.882    849.600    180.00   1.15470   0.09
   1   1  14 o  50.737     58.742     180.00   1.15449   0.00
   9   1  -4 o  31.238     37.711     180.00   1.15792   0.00
   3   4   6 o  3194.653   3491.479   180.00   1.15353   0.50
   8   1  -9 o  5527.225   4800.997    0.00    1.16049   0.85
   5   4  -4 o  1922.730   2111.453   180.00   1.15635   0.37
   8   2   2 o  3802.879   4026.064    0.00    1.15187   0.47
   4   2 -13 o   1.266      1.550      0.00    1.15461   0.00
   5   3 -10 o  108.658    113.168    180.00   1.15095   0.02
   9   0  -6 o  105.859    128.077    180.00   1.15775   0.01
   1   4   8 o  517.419    551.641    180.00   1.15054   0.07
   6   3   5 o  3680.092   3813.662    0.00    1.14649   0.41
   4   3 -11 o  1662.011   1530.033    0.00    1.14800   0.25
   3   4  -8 o  29.779     32.805     180.00   1.14614   0.01
   9   1  -5 o  2284.082   2015.259   180.00   1.14834   0.31
   4   4  -7 o  63.787     86.765     180.00   1.14389   0.01
   6   2   8 o  -8.461      0.594     180.00   1.13590   0.00
   8   2  -7 o  23.928     23.610     180.00   1.14712   0.00
   8   0 -10 o  74.716     74.134      0.00    1.14700   0.01
   9   1   0 o  1426.023   1462.701   180.00   1.14312   0.18
   5   0 -14 o  10.750     11.891      0.00    1.14635   0.00
   7   3   2 o  1275.205   1178.225    0.00    1.13791   0.16
   5   4   2 o  11770.051  9211.504   180.00   1.14058   1.45
   1   3 -12 o  3282.485   2599.457    0.00    1.14004   0.45
   4   1  12 o  451.495    622.403     0.00    1.13488   0.04
   3   3  10 o  486.539    661.548     0.00    1.13475   0.06
   7   3  -6 o  1716.734   1390.511    0.00    1.14202   0.30
   2   3 -12 o  1279.584   1102.195    0.00    1.13843   0.18
   7   0   8 o  1064.258   1202.976   180.00   1.13045   0.05
   7   0 -12 o  4992.579   3851.006   180.00   1.14060   0.38
   5   4  -5 o  49.237     37.689     180.00   1.14058   0.01
   2   0  14 o  277.009    378.560     0.00    1.13601   0.01
   4   4   5 o  730.555    774.514     0.00    1.13163   0.09
   3   1  13 o  219.049    236.481    180.00   1.13150   0.02
   8   1   5 o  1411.833   1536.190    0.00    1.13127   0.10
   7   2 -10 o  4175.618   3637.185   180.00   1.13814   0.63
   7   2   6 o  2778.839   3172.973   180.00   1.13006   0.25
   3   2  12 o  50.864     61.774     180.00   1.12995   0.01
   4   2  11 o  83.332     95.215     180.00   1.12980   0.01
   1   4  -9 o  115.441    129.331    180.00   1.13297   0.02
   9   0   2 o  9999.557   10863.575  180.00   1.12872   0.55
   4   3   9 o  3479.083   3632.792    0.00    1.12756   0.35
   5   1  11 o  4192.516   4702.555   180.00   1.12319   0.26
   2   3  11 o  308.605    338.433     0.00    1.12683   0.04
   9   1  -6 o  69.620     90.891      0.00    1.13389   0.01
   8   2   3 o  52.396     58.332      0.00    1.12672   0.01
   6   3  -9 o  3390.028   3473.171    0.00    1.13211   0.56
   2   2 -14 o  1483.232   1584.469    0.00    1.12856   0.19
   0   3  12 o  103.449    110.312    180.00   1.12841   0.01
   6   1 -13 o  1348.013   1513.724    0.00    1.13088   0.20
   1   2 -14 o  5851.312   6126.832   180.00   1.12713   0.63
   6   0  10 o  4219.010   4199.652    0.00    1.11937   0.18
   2   4  -9 o  61.731     67.274      0.00    1.12689   0.01
   9   1   1 o  3447.269   3733.726   180.00   1.12688   0.42
   0   4   9 o  54.480     67.733     180.00   1.12599   0.01
   2   1 -15 o  1371.620   1382.866    0.00    1.12760   0.16
   3   3 -12 o   2.592      3.286     180.00   1.12375   0.00
   8   0   6 o  699.891    659.127     0.00    1.11489   0.02
   5   2  10 o  4646.970   4377.073   180.00   1.11488   0.31
   2   4   8 o  3346.299   3296.196    0.00    1.11855   0.47
   1   1 -15 o  922.256    1225.631   180.00   1.12470   0.10
   5   4   3 o   3.821      3.701      0.00    1.12052   0.00
   5   4  -6 o  123.455    117.668    180.00   1.12052   0.02
   8   1 -10 o  49.786     60.875      0.00    1.12379   0.01
   5   1 -14 o  916.102    1039.885   180.00   1.12317   0.15
   3   4   7 o  50.977     46.112     180.00   1.11602   0.01
   2   2  13 o  684.714    631.973    180.00   1.11533   0.07
   7   3   3 o  1740.906   1624.347   180.00   1.11509   0.20
   8   2  -8 o  3029.303   2786.266    0.00    1.12129   0.44
   3   2 -14 o  4680.697   4347.368   180.00   1.11714   0.67
   0   5   1 o  414.837    396.971    180.00   1.12046   0.11
   7   3  -7 o  2112.040   2109.926   180.00   1.11993   0.34
   6   2 -12 o  4845.004   4313.439    0.00    1.11607   0.69
   5   2 -13 o  238.432    224.882     0.00    1.11487   0.04
   7   1 -12 o  45.197     43.179     180.00   1.11776   0.01
   3   1 -15 o  1490.293   1417.113   180.00   1.11767   0.19
   6   3   6 o  197.137    223.575     0.00    1.11011   0.02
   2   1  14 o  560.432    544.947     0.00    1.11345   0.05
   1   5   0 o  701.068    628.378    180.00   1.11655   0.17
   0   5   2 o  1572.017   1536.451   180.00   1.11320   0.35
   0   2  14 o  240.571    238.710    180.00   1.11301   0.03
   1   5   1 o  2916.126   2970.985   180.00   1.11270   0.65
   4   4  -8 o  2455.409   2551.409    0.00    1.11250   0.40
   1   5  -1 o  8708.082   7894.616   180.00   1.11558   2.02
   9   1  -7 o  7190.275   6703.417   180.00   1.11514   0.98
   1   5  -2 o  10.722     12.658     180.00   1.10984   0.00
   0   1  15 o  948.897    1197.817    0.00    1.10924   0.09
   9   0  -8 o  104.492    99.449     180.00   1.11403   0.01
_reflns_number_total                   779
_reflns_limit_h_min                    0
_reflns_limit_h_max                    9
_reflns_limit_k_min                    0
_reflns_limit_k_max                    5
_reflns_limit_l_min                    -15
_reflns_limit_l_max                    15
_reflns_d_resolution_high              1.109
_reflns_d_resolution_low               10.508
#--eof--eof--eof--eof--eof--eof--eof--eof--eof--eof--eof--eof--eof--eof--eof--#
